# Supplementary material for: Characteristics and evolution of pelvic floor structures in female patients aged over 40 years with constipation—a retrospective cohort study
Source: PeerJ. 2026 Feb 13;14:e20783. doi: 10.7717/peerj.20783 (PMC12908577; doi:10.7717/peerj.20783)
Supplement: Supplemental Information 3 — This dataset includes patients who underwent two ultrasound examinations, comprising 78 patients with constipation and 144 patients without constipation, all included in the analysis. [file peerj-14-20783-s003.xlsx]

## Sheet: constipation
Sequence	Interval_durations_between_two_ultrasound/months	Bladder_neck_hypermobility	Vesicocele	Uterine_prolapse	Rectocele	Perineal_hypermobility	Avulsion_of_the_levator_ani_muscle	Injury_of_the_anal_sphincter	Ballooning_of_Levator_ani_hiatus	Levator_ani_hiatus_area/cm2	Position_of_the_bladder_at_rest/mm	Position_of_the_bladder_at_VM/mm	Position_of_the_rectum_at_VM/mm	Bladder_descent/mm
1	0	Normal mobility	Non-vesicocele	Non-uterine prolapse	Rectocele	Normal mobility	Non-avulsion	Non-injury	Ballooning	20	26	7	-6	-19
1	25	Normal mobility	Vesicocele	Non-uterine prolapse	Rectocele	Normal mobility	Non-avulsion	Non-injury	Ballooning	23	21	-4	-8	-25
2	0	Hypermobility	Vesicocele	Uterine prolapse	Non-rectocele	Normal mobility	Non-avulsion	Non-injury	Ballooning	37	29	-21	-19	-50
2	32	Hypermobility	Vesicocele	Uterine prolapse	Non-rectocele	Hypermobility	Non-avulsion	Non-injury	Ballooning	40	29	-20	-17	-49
3	0	Hypermobility	Vesicocele	Uterine prolapse	Non-rectocele	Hypermobility	Non-avulsion	Non-injury	Ballooning	38	29	-27	-22	-56
3	29	Hypermobility	Vesicocele	Uterine prolapse	Non-rectocele	Hypermobility	Non-avulsion	Non-injury	Ballooning	37	34	-15	-20	-49
4	0	Hypermobility	Vesicocele	Uterine prolapse	Non-rectocele	Hypermobility	Non-avulsion	Non-injury	Ballooning	24	29	-16	-20	-45
4	45	Hypermobility	Vesicocele	Uterine prolapse	Non-rectocele	Hypermobility	Non-avulsion	Non-injury	Ballooning	21	30	-8	-18	-38
5	0	Hypermobility	Vesicocele	Non-uterine prolapse	Rectocele	Normal mobility	Non-avulsion	Non-injury	Ballooning	23	27	-9	-20	-36
5	16	Hypermobility	Vesicocele	Non-uterine prolapse	Rectocele	Normal mobility	Non-avulsion	Non-injury	Ballooning	28	30	-12	-25	-42
6	0	Hypermobility	Vesicocele	Uterine prolapse	Non-rectocele	Hypermobility	Non-avulsion	Non-injury	Non-ballooning	23.7	25	-7	-18	-32
6	56	Hypermobility	Vesicocele	Uterine prolapse	Rectocele	Normal mobility	Non-avulsion	Non-injury	Ballooning	28	21	-6	-15	-27
7	0	Hypermobility	Vesicocele	Uterine prolapse	Non-rectocele	Hypermobility	Non-avulsion	Non-injury	Ballooning	31	24	-3	-23	-27
7	44	Hypermobility	Vesicocele	Uterine prolapse	Non-rectocele	Hypermobility	Non-avulsion	Non-injury	Ballooning	31	24	-10	-22	-34
8	0	Hypermobility	Vesicocele	Non-uterine prolapse	Rectocele	Normal mobility	Non-avulsion	Non-injury	Ballooning	31	29	-1	-14	-30
8	26	Hypermobility	Vesicocele	Non-uterine prolapse	Rectocele	Normal mobility	Non-avulsion	Non-injury	Ballooning	30	28	-2	-14	-30
9	0	Normal mobility	Non-vesicocele	Non-uterine prolapse	Non-rectocele	Normal mobility	Non-avulsion	Non-injury	Non-ballooning	17	28	4	-5	-24
9	1	Normal mobility	Non-vesicocele	Non-uterine prolapse	Non-rectocele	Normal mobility	Non-avulsion	Non-injury	Ballooning	20	29	6	-3	-23
10	0	Hypermobility	Vesicocele	Non-uterine prolapse	Non-rectocele	Normal mobility	Non-avulsion	Non-injury	Non-ballooning	16	31	-1	-10	-32
10	36	Hypermobility	Vesicocele	Uterine prolapse	Non-rectocele	Normal mobility	Non-avulsion	Non-injury	Ballooning	21	29	-3	-4	-32
11	0	Hypermobility	Vesicocele	Non-uterine prolapse	Non-rectocele	Normal mobility	Non-avulsion	Non-injury	Non-ballooning	21	27	0	0	-27
11	26	Hypermobility	Vesicocele	Non-uterine prolapse	Non-rectocele	Normal mobility	Non-avulsion	Non-injury	Ballooning	26	28	-6	-11	-34
12	13	Hypermobility	Vesicocele	Non-uterine prolapse	Non-rectocele	Normal mobility	Non-avulsion	Non-injury	Ballooning	25	26	-18	-12	-44
12	0	Hypermobility	Vesicocele	Uterine prolapse	Non-rectocele	Hypermobility	Non-avulsion	Non-injury	Ballooning	24	26	-18	-17	-44
13	0	Normal mobility	Vesicocele	Uterine prolapse	Non-rectocele	Normal mobility	Non-avulsion	Non-injury	Ballooning	23	23	0	-12	-23
13	8	Hypermobility	Vesicocele	Uterine prolapse	Non-rectocele	Normal mobility	Non-avulsion	Non-injury	Ballooning	24	28	-3	-12	-31
14	0	Normal mobility	Non-vesicocele	Non-uterine prolapse	Non-rectocele	Normal mobility	Non-avulsion	Non-injury	Non-ballooning	16	31	18	-9	-13
14	3	Hypermobility	Vesicocele	Non-uterine prolapse	Non-rectocele	Normal mobility	Non-avulsion	Non-injury	Non-ballooning	19	31	0	-13	-31
15	0	Normal mobility	Non-vesicocele	Non-uterine prolapse	Non-rectocele	Hypermobility	Non-avulsion	Non-injury	Ballooning	25	26	13	-20	-13
15	26	Normal mobility	Non-vesicocele	Non-uterine prolapse	Non-rectocele	Normal mobility	Non-avulsion	Non-injury	Ballooning	21	27	3	-16	-24
16	0	Hypermobility	Vesicocele	Non-uterine prolapse	Non-rectocele	Normal mobility	Non-avulsion	Non-injury	Ballooning	25	30	-2	-3	-32
16	38.5	Hypermobility	Vesicocele	Non-uterine prolapse	Non-rectocele	Hypermobility	Non-avulsion	Non-injury	Ballooning	28	32	-9	-20	-41
17	0	Hypermobility	Vesicocele	Uterine prolapse	Non-rectocele	Hypermobility	Avulsion	Non-injury	Ballooning	42	32	-25	-21	-57
17	21	Hypermobility	Vesicocele	Uterine prolapse	Non-rectocele	Hypermobility	Avulsion	Non-injury	Ballooning	37	33	-23	-27	-56
18	0	Hypermobility	Vesicocele	Uterine prolapse	Rectocele	Hypermobility	Non-avulsion	Non-injury	Ballooning	26	23	-28	-23	-51
18	25	Hypermobility	Vesicocele	Uterine prolapse	Non-rectocele	Hypermobility	Non-avulsion	Non-injury	Ballooning	29	26	-32	-24	-58
19	0	Hypermobility	Vesicocele	Uterine prolapse	Non-rectocele	Hypermobility	Non-avulsion	Non-injury	Ballooning	29	25	-16	-31	-41
19	8	Hypermobility	Vesicocele	Uterine prolapse	Non-rectocele	Hypermobility	Non-avulsion	Non-injury	Ballooning	32	22	-19	-25	-41
20	0	Hypermobility	Vesicocele	Uterine prolapse	Non-rectocele	Normal mobility	Non-avulsion	Non-injury	Ballooning	28	28	-9	-9	-37
20	37	Hypermobility	Vesicocele	Uterine prolapse	Non-rectocele	Hypermobility	Non-avulsion	Non-injury	Ballooning	28	31	-26	-26	-57
21	0	Hypermobility	Vesicocele	Non-uterine prolapse	Non-rectocele	Normal mobility	Non-avulsion	Non-injury	Ballooning	23	31	-12	-9	-43
21	46	Hypermobility	Vesicocele	Non-uterine prolapse	Non-rectocele	Hypermobility	Non-avulsion	Non-injury	Ballooning	29	28	-25	-16	-53
22	0	Hypermobility	Vesicocele	Uterine prolapse	Non-rectocele	Hypermobility	Non-avulsion	Non-injury	Ballooning	23	34	-19	-26	-53
22	3	Hypermobility	Vesicocele	Uterine prolapse	Non-rectocele	Hypermobility	Non-avulsion	Non-injury	Ballooning	28	35	-16	-23	-51
23	0	Hypermobility	Vesicocele	Uterine prolapse	Non-rectocele	Normal mobility	Non-avulsion	Non-injury	Ballooning	26	31	-11	-10	-42
23	9	Hypermobility	Vesicocele	Uterine prolapse	Non-rectocele	Hypermobility	Non-avulsion	Non-injury	Ballooning	28	34	-14	-17	-48
24	0	Hypermobility	Vesicocele	Uterine prolapse	Non-rectocele	Normal mobility	Non-avulsion	Non-injury	Non-ballooning	15	22	-7	-3	-29
24	38	Hypermobility	Vesicocele	Uterine prolapse	Non-rectocele	Normal mobility	Non-avulsion	Non-injury	Non-ballooning	18	28	-9	-4	-37
25	0	Hypermobility	Non-vesicocele	Non-uterine prolapse	Non-rectocele	Normal mobility	Avulsion	Non-injury	Ballooning	22	27	0	0	-27
25	39	Hypermobility	Vesicocele	Non-uterine prolapse	Rectocele	Normal mobility	Avulsion	Non-injury	Ballooning	26	29	-19	-16	-48
26	0	Normal mobility	Non-vesicocele	Non-uterine prolapse	Non-rectocele	Normal mobility	Non-avulsion	Non-injury	Non-ballooning	14	27	17	0	-10
26	52	Normal mobility	Non-vesicocele	Non-uterine prolapse	Non-rectocele	Normal mobility	Non-avulsion	Non-injury	Non-ballooning	14	29	13	-2	-16
27	0	Hypermobility	Vesicocele	Non-uterine prolapse	Non-rectocele	Normal mobility	Non-avulsion	Non-injury	Ballooning	22	26	-4	-11	-30
27	28	Hypermobility	Vesicocele	Uterine prolapse	Non-rectocele	Hypermobility	Non-avulsion	Non-injury	Ballooning	30	26	-6	-17	-32
28	0	Hypermobility	Vesicocele	Non-uterine prolapse	Non-rectocele	Hypermobility	Non-avulsion	Non-injury	Ballooning	30	32	-10	-18	-42
28	46	Hypermobility	Vesicocele	Non-uterine prolapse	Rectocele	Normal mobility	Non-avulsion	Non-injury	Ballooning	30	27	-19	-21	-46
29	0	Hypermobility	Vesicocele	Uterine prolapse	Non-rectocele	Hypermobility	Non-avulsion	Non-injury	Ballooning	32	29	-12	-24	-41
29	45	Hypermobility	Vesicocele	Uterine prolapse	Non-rectocele	Hypermobility	Non-avulsion	Non-injury	Ballooning	35	29	-3	-23	-32
30	0	Hypermobility	Vesicocele	Non-uterine prolapse	Non-rectocele	Normal mobility	Non-avulsion	Non-injury	Ballooning	21	26	0	0	-26
30	37	Hypermobility	Vesicocele	Non-uterine prolapse	Non-rectocele	Normal mobility	Non-avulsion	Non-injury	Ballooning	23	28	0	-10	-28
31	0	Hypermobility	Vesicocele	Non-uterine prolapse	Non-rectocele	Normal mobility	Non-avulsion	Non-injury	Ballooning	25	27	-5	0	-32
31	85	Hypermobility	Vesicocele	Non-uterine prolapse	Non-rectocele	Hypermobility	Non-avulsion	Non-injury	Ballooning	25	28	-13	-16	-41
32	0	Hypermobility	Vesicocele	Non-uterine prolapse	Non-rectocele	Normal mobility	Non-avulsion	Non-injury	Ballooning	32	29	-5	-10	-34
32	60	Normal mobility	Vesicocele	Uterine prolapse	Non-rectocele	Hypermobility	Non-avulsion	Non-injury	Ballooning	24	31	-1	-15	-32
33	0	Hypermobility	Vesicocele	Non-uterine prolapse	Rectocele	Normal mobility	Non-avulsion	Non-injury	Ballooning	27	31	-11	-21	-42
33	57	Hypermobility	Vesicocele	Non-uterine prolapse	Rectocele	Normal mobility	Non-avulsion	Non-injury	Ballooning	20	30	0	-12	-30
34	0	Hypermobility	Vesicocele	Uterine prolapse	Non-rectocele	Hypermobility	Avulsion	Non-injury	Ballooning	33	29	-19	-22	-48
34	75	Hypermobility	Vesicocele	Uterine prolapse	Non-rectocele	Hypermobility	Non-avulsion	Non-injury	Ballooning	32	31	-28	-26	-59
35	0	Hypermobility	Vesicocele	Uterine prolapse	Non-rectocele	Normal mobility	Avulsion	Non-injury	Ballooning	29	25	-14	0	-39
35	5	Hypermobility	Vesicocele	Uterine prolapse	Non-rectocele	Normal mobility	Avulsion	Non-injury	Ballooning	28	19	-18	-14	-37
36	0	Hypermobility	Vesicocele	Non-uterine prolapse	Non-rectocele	Normal mobility	Non-avulsion	Non-injury	Ballooning	21	29	-2	-5	-31
36	9	Normal mobility	Non-vesicocele	Non-uterine prolapse	Non-rectocele	Normal mobility	Non-avulsion	Non-injury	Non-ballooning	18	24	0	2	-24
37	0	Hypermobility	Vesicocele	Uterine prolapse	Non-rectocele	Hypermobility	Non-avulsion	Non-injury	Ballooning	21	30	-17	-18	-47
37	8	Hypermobility	Vesicocele	Uterine prolapse	Non-rectocele	Normal mobility	Avulsion	Non-injury	Ballooning	41	29	-10	-22	-39
38	0	Hypermobility	Vesicocele	Non-uterine prolapse	Non-rectocele	Normal mobility	Non-avulsion	Non-injury	Ballooning	27	28	-9	-10	-37
38	30	Hypermobility	Vesicocele	Non-uterine prolapse	Non-rectocele	Normal mobility	Non-avulsion	Non-injury	Ballooning	23	25	-7	-7	-32
39	0	Hypermobility	Vesicocele	Non-uterine prolapse	Non-rectocele	Hypermobility	Non-avulsion	Non-injury	Non-ballooning	17	28	-3	-16	-31
39	57	Hypermobility	Vesicocele	Non-uterine prolapse	Non-rectocele	Normal mobility	Non-avulsion	Non-injury	Non-ballooning	18	28	-6	-9	-34
40	0	Hypermobility	Vesicocele	Uterine prolapse	Non-rectocele	Normal mobility	Non-avulsion	Non-injury	Ballooning	22	24	-11	-13	-35
40	30	Hypermobility	Vesicocele	Uterine prolapse	Non-rectocele	Hypermobility	Non-avulsion	Non-injury	Ballooning	23	24	-18	-16	-42
41	0	Hypermobility	Vesicocele	Non-uterine prolapse	Non-rectocele	Normal mobility	Non-avulsion	Non-injury	Ballooning	22	36	0	-10	-36
41	37	Hypermobility	Vesicocele	Non-uterine prolapse	Non-rectocele	Hypermobility	Non-avulsion	Non-injury	Ballooning	30	35	-9	-20	-44
42	0	Hypermobility	Vesicocele	Non-uterine prolapse	Non-rectocele	Hypermobility	Non-avulsion	Non-injury	Non-ballooning	16	29	-11	-18	-40
42	16	Hypermobility	Vesicocele	Uterine prolapse	Non-rectocele	Hypermobility	Non-avulsion	Non-injury	Non-ballooning	18	27	-6	-17	-33
43	0	Hypermobility	Vesicocele	Non-uterine prolapse	Non-rectocele	Normal mobility	Non-avulsion	Non-injury	Ballooning	20	31	-5	-12	-36
43	26	Hypermobility	Vesicocele	Non-uterine prolapse	Non-rectocele	Normal mobility	Non-avulsion	Non-injury	Ballooning	20	31	-6	-11	-37
44	0	Hypermobility	Vesicocele	Non-uterine prolapse	Non-rectocele	Normal mobility	Non-avulsion	Non-injury	Ballooning	23	34	-5	-4	-39
44	39	Hypermobility	Vesicocele	Non-uterine prolapse	Non-rectocele	Normal mobility	Non-avulsion	Non-injury	Ballooning	26	33	-4	-12	-37
45	0	Hypermobility	Vesicocele	Non-uterine prolapse	Rectocele	Normal mobility	Non-avulsion	Non-injury	Ballooning	25	30	-17	-15	-47
45	65	Hypermobility	Vesicocele	Non-uterine prolapse	Non-rectocele	Hypermobility	Non-avulsion	Non-injury	Ballooning	27	30	-9	-19	-39
46	0	Hypermobility	Vesicocele	Non-uterine prolapse	Rectocele	Normal mobility	Non-avulsion	Non-injury	Ballooning	36	26	-12	-21	-38
46	75	Hypermobility	Vesicocele	Uterine prolapse	Non-rectocele	Normal mobility	Non-avulsion	Non-injury	Ballooning	28	28	-14	-13	-42
47	0	Hypermobility	Vesicocele	Uterine prolapse	Non-rectocele	Normal mobility	Avulsion	Non-injury	Ballooning	29	25	-14	0	-39
47	6	Hypermobility	Vesicocele	Uterine prolapse	Non-rectocele	Normal mobility	Avulsion	Non-injury	Ballooning	28	19	-18	-14	-37
48	0	Hypermobility	Vesicocele	Non-uterine prolapse	Non-rectocele	Hypermobility	Avulsion	Non-injury	Ballooning	27	27	-9	-17	-36
48	39	Hypermobility	Vesicocele	Non-uterine prolapse	Non-rectocele	Normal mobility	Avulsion	Non-injury	Ballooning	21	24	-4	-13	-28
49	0	Hypermobility	Vesicocele	Non-uterine prolapse	Rectocele	Normal mobility	Non-avulsion	Non-injury	Non-ballooning	17	26	-10	-10	-36
49	47	Hypermobility	Vesicocele	Non-uterine prolapse	Non-rectocele	Normal mobility	Non-avulsion	Non-injury	Ballooning	21	24	-5	-4	-29
50	0	Hypermobility	Vesicocele	Uterine prolapse	Non-rectocele	Hypermobility	Non-avulsion	Non-injury	Ballooning	24	30	-13	-17	-43
50	52	Hypermobility	Vesicocele	Non-uterine prolapse	Non-rectocele	Hypermobility	Non-avulsion	Non-injury	Non-ballooning	29	29	-16	-22	-45
51	0	Normal mobility	Non-vesicocele	Non-uterine prolapse	Non-rectocele	Normal mobility	Non-avulsion	Non-injury	Non-ballooning	13	27	6	-9	-21
51	46	Hypermobility	Vesicocele	Non-uterine prolapse	Non-rectocele	Normal mobility	Non-avulsion	Non-injury	Non-ballooning	17	28	-4	-7	-32
52	0	Hypermobility	Vesicocele	Non-uterine prolapse	Non-rectocele	Normal mobility	Non-avulsion	Non-injury	Ballooning	37	29	-9	-8	-38
52	17	Hypermobility	Vesicocele	Uterine prolapse	Non-rectocele	Hypermobility	Non-avulsion	Non-injury	Ballooning	43	34	-22	-31	-56
53	0	Hypermobility	Vesicocele	Non-uterine prolapse	Non-rectocele	Normal mobility	Non-avulsion	Non-injury	Ballooning	23	28	-2	-9	-30
53	6	Hypermobility	Vesicocele	Non-uterine prolapse	Non-rectocele	Hypermobility	Non-avulsion	Non-injury	Non-ballooning	28	24	-12	-17	-36
54	0	Hypermobility	Vesicocele	Non-uterine prolapse	Non-rectocele	Hypermobility	Non-avulsion	Non-injury	Ballooning	28	30	-11	-24	-41
54	43	Hypermobility	Vesicocele	Uterine prolapse	Non-rectocele	Hypermobility	Non-avulsion	Non-injury	Ballooning	31	31	-9	-21	-40
55	0	Hypermobility	Non-vesicocele	Non-uterine prolapse	Non-rectocele	Normal mobility	Non-avulsion	Non-injury	Ballooning	21	30	0	-4	-30
55	26	Hypermobility	Vesicocele	Uterine prolapse	Non-rectocele	Hypermobility	Non-avulsion	Non-injury	Ballooning	25	30	-19	-15	-49
56	0	Normal mobility	Non-vesicocele	Non-uterine prolapse	Non-rectocele	Normal mobility	Non-avulsion	Non-injury	Non-ballooning	19	31	12	-5	-19
56	15	Hypermobility	Vesicocele	Non-uterine prolapse	Non-rectocele	Normal mobility	Non-avulsion	Non-injury	Ballooning	24	35	0	-11	-35
57	0	Normal mobility	Non-vesicocele	Non-uterine prolapse	Non-rectocele	Normal mobility	Non-avulsion	Non-injury	Non-ballooning	14	28	7	-7	-21
57	26	Hypermobility	Vesicocele	Non-uterine prolapse	Non-rectocele	Hypermobility	Non-avulsion	Non-injury	Non-ballooning	17	30	0	-17	-30
58	0	Hypermobility	Vesicocele	Non-uterine prolapse	Non-rectocele	Hypermobility	Non-avulsion	Non-injury	Ballooning	24	30	0	-16	-30
58	27	Hypermobility	Vesicocele	Uterine prolapse	Non-rectocele	Hypermobility	Non-avulsion	Non-injury	Ballooning	24	28	-18	-16	-46
59	0	Hypermobility	Vesicocele	Non-uterine prolapse	Non-rectocele	Normal mobility	Avulsion	Non-injury	Ballooning	22	27	0	-7	-27
59	46	Hypermobility	Vesicocele	Non-uterine prolapse	Non-rectocele	Normal mobility	Avulsion	Non-injury	Ballooning	21	29	0	-4	-29
60	0	Normal mobility	Non-vesicocele	Non-uterine prolapse	Non-rectocele	Normal mobility	Non-avulsion	Non-injury	Non-ballooning	18	29	12	-3	-17
60	29	Hypermobility	Vesicocele	Uterine prolapse	Non-rectocele	Normal mobility	Non-avulsion	Non-injury	Ballooning	26	30	-7	-12	-37
61	0	Hypermobility	Vesicocele	Non-uterine prolapse	Non-rectocele	Normal mobility	Non-avulsion	Non-injury	Ballooning	21	29	-2	-5	-31
61	9	Normal mobility	Non-vesicocele	Non-uterine prolapse	Non-rectocele	Normal mobility	Non-avulsion	Non-injury	Non-ballooning	18	24	0	2	-24
62	0	Hypermobility	Vesicocele	Uterine prolapse	Non-rectocele	Hypermobility	Non-avulsion	Non-injury	Ballooning	30	26	-22	-22	-48
62	49	Hypermobility	Vesicocele	Uterine prolapse	Non-rectocele	Hypermobility	Non-avulsion	Non-injury	Ballooning	32	26	-26	-25	-52
63	0	Hypermobility	Vesicocele	Uterine prolapse	Non-rectocele	Hypermobility	Non-avulsion	Non-injury	Ballooning	23	25	-16	-21	-41
63	79	Hypermobility	Vesicocele	Uterine prolapse	Non-rectocele	Hypermobility	Non-avulsion	Non-injury	Ballooning	20	28	-17	-19	-45
64	0	Hypermobility	Vesicocele	Non-uterine prolapse	Rectocele	Normal mobility	Non-avulsion	Non-injury	Ballooning	28	33	0	-13	-33
64	12	Hypermobility	Vesicocele	Uterine prolapse	Non-rectocele	Hypermobility	Non-avulsion	Non-injury	Ballooning	39	37	-14	-24	-51
65	0	Hypermobility	Vesicocele	Non-uterine prolapse	Non-rectocele	Normal mobility	Non-avulsion	Non-injury	Non-ballooning	18	29	-5	-6	-34
65	30	Hypermobility	Vesicocele	Uterine prolapse	Non-rectocele	Normal mobility	Non-avulsion	Non-injury	Ballooning	24	24	-8	-13	-32
66	0	Hypermobility	Vesicocele	Non-uterine prolapse	Non-rectocele	Normal mobility	Non-avulsion	Non-injury	Ballooning	27	29	-11	-9	-40
66	3	Hypermobility	Vesicocele	Non-uterine prolapse	Non-rectocele	Normal mobility	Non-avulsion	Non-injury	Ballooning	24	28	-10	-3	-38
67	0	Hypermobility	Vesicocele	Uterine prolapse	Non-rectocele	Hypermobility	Non-avulsion	Non-injury	Non-ballooning	31	30	-19	-21	-49
67	40	Hypermobility	Vesicocele	Uterine prolapse	Non-rectocele	Hypermobility	Non-avulsion	Non-injury	Ballooning	32	29	-11	-15	-40
68	0	Normal mobility	Non-vesicocele	Non-uterine prolapse	Non-rectocele	Normal mobility	Non-avulsion	Non-injury	Non-ballooning	18	30	13	0	-17
68	31	Normal mobility	Non-vesicocele	Non-uterine prolapse	Non-rectocele	Normal mobility	Non-avulsion	Non-injury	Non-ballooning	12	34	4	0	-30
69	0	Hypermobility	Vesicocele	Non-uterine prolapse	Non-rectocele	Normal mobility	Non-avulsion	Non-injury	Ballooning	22	26	-2	0	-28
69	38	Hypermobility	Vesicocele	Non-uterine prolapse	Non-rectocele	Normal mobility	Non-avulsion	Non-injury	Ballooning	26	28	0	-9	-28
70	0	Hypermobility	Vesicocele	Non-uterine prolapse	Non-rectocele	Normal mobility	Non-avulsion	Non-injury	Ballooning	26	30	-10	-7	-40
70	28	Hypermobility	Vesicocele	Non-uterine prolapse	Non-rectocele	Normal mobility	Non-avulsion	Non-injury	Ballooning	28	30	-7	-10	-37
71	0	Hypermobility	Vesicocele	Non-uterine prolapse	Non-rectocele	Normal mobility	Non-avulsion	Non-injury	Ballooning	26	29	-5	-7	-34
71	38	Hypermobility	Vesicocele	Non-uterine prolapse	Non-rectocele	Normal mobility	Non-avulsion	Non-injury	Non-ballooning	23	27	0	-13	-27
72	0	Hypermobility	Vesicocele	Uterine prolapse	Non-rectocele	Normal mobility	Non-avulsion	Non-injury	Ballooning	29	28	-6	-11	-34
72	28	Hypermobility	Vesicocele	Uterine prolapse	Non-rectocele	Hypermobility	Non-avulsion	Non-injury	Ballooning	33	27	-22	-24	-49
73	0	Hypermobility	Vesicocele	Non-uterine prolapse	Rectocele	Normal mobility	Non-avulsion	Non-injury	Ballooning	22	26	0	-16	-26
73	49	Hypermobility	Vesicocele	Non-uterine prolapse	Non-rectocele	Hypermobility	Non-avulsion	Non-injury	Ballooning	23	29	-6	-20	-35
74	0	Normal mobility	Non-vesicocele	Non-uterine prolapse	Non-rectocele	Normal mobility	Non-avulsion	Non-injury	Non-ballooning	20	28	8	0	-20
74	20	Hypermobility	Vesicocele	Uterine prolapse	Non-rectocele	Normal mobility	Non-avulsion	Non-injury	Non-ballooning	19	26	-6	-10	-32
75	0	Hypermobility	Vesicocele	Uterine prolapse	Non-rectocele	Hypermobility	Non-avulsion	Non-injury	Ballooning	31	26	-12	-17	-38
75	17	Hypermobility	Vesicocele	Non-uterine prolapse	Non-rectocele	Hypermobility	Non-avulsion	Non-injury	Ballooning	32	26	-13	-15	-39
76	0	Hypermobility	Non-vesicocele	Non-uterine prolapse	Non-rectocele	Hypermobility	Non-avulsion	Non-injury	Ballooning	21	28	3	-17	-25
76	44	Hypermobility	Vesicocele	Uterine prolapse	Non-rectocele	Hypermobility	Non-avulsion	Non-injury	Ballooning	25	24	-1	-15	-25
77	0	Hypermobility	Vesicocele	Uterine prolapse	Non-rectocele	Normal mobility	Non-avulsion	Non-injury	Ballooning	23	26	-6	-17	-32
77	1.5	Hypermobility	Vesicocele	Non-uterine prolapse	Non-rectocele	Normal mobility	Non-avulsion	Non-injury	Ballooning	24	26	-5	-13	-31
78	0	Hypermobility	Vesicocele	Uterine prolapse	Non-rectocele	Hypermobility	Non-avulsion	Non-injury	Ballooning	28	23	-9	-17	-32
78	49	Hypermobility	Vesicocele	Non-uterine prolapse	Non-rectocele	Hypermobility	Non-avulsion	Non-injury	Ballooning	27	28	-9	-16	-37

## Sheet: non-constipation
Sequence	Interval_durations_between_two_ultrasound/months	Bladder_neck_hypermobility	Vesicocele	Uterine_prolapse	Rectocele	Perineal_hypermobility	Avulsion_of_the_levator_ani_muscle	Injury_of_the_anal_sphincter	Ballooning_of_Levator_ani_hiatus	Levator_ani_hiatus_area/cm2	Position_of_the_bladder_at_rest/mm	Position_of_the_bladder_at_VM/mm	Position_of_the_rectum_at_VM/mm	Bladder_descent/mm
1	32	Hypermobility	Vesicocele	Uterine prolapse	Non-rectocele	Hypermobility	Non-avulsion	Non-injury	Ballooning	40	29	-20	-17	-49
1	0	Hypermobility	Vesicocele	Uterine prolapse	Non-rectocele	Hypermobility	Non-avulsion	Non-injury	Ballooning	35	29	-23	-31	-52
2	0	Hypermobility	Vesicocele	Uterine prolapse	Non-rectocele	Hypermobility	Non-avulsion	Non-injury	Ballooning	32	26	-14	-19	-40
2	33	Hypermobility	Vesicocele	Uterine prolapse	Non-rectocele	Hypermobility	Non-avulsion	Non-injury	Ballooning	34	29	-17	-18	-46
3	0	Hypermobility	Vesicocele	Uterine prolapse	Non-rectocele	Hypermobility	Non-avulsion	Non-injury	Ballooning	29	33	-5	-16	-38
3	36	Hypermobility	Vesicocele	Non-uterine prolapse	Non-rectocele	Hypermobility	Non-avulsion	Non-injury	Ballooning	21	33	-5	-22	-38
4	0	Hypermobility	Vesicocele	Non-uterine prolapse	Non-rectocele	Hypermobility	Non-avulsion	Non-injury	Ballooning	28	29	-22	-23	-51
4	21	Normal mobility	Non-vesicocele	Non-uterine prolapse	Non-rectocele	Normal mobility	Non-avulsion	Non-injury	Ballooning	26	27	8	-7	-19
5	0	Hypermobility	Vesicocele	Uterine prolapse	Non-rectocele	Hypermobility	Non-avulsion	Non-injury	Ballooning	38	24	-11	-32	-35
5	31	Hypermobility	Vesicocele	Uterine prolapse	Non-rectocele	Hypermobility	Non-avulsion	Non-injury	Ballooning	36	28	-11	-18	-39
6	0	Hypermobility	Vesicocele	Uterine prolapse	Non-rectocele	Hypermobility	Non-avulsion	Non-injury	Ballooning	38	29	-27	-22	-56
6	53.5	Hypermobility	Non-vesicocele	Non-uterine prolapse	Non-rectocele	Hypermobility	Non-avulsion	Non-injury	Ballooning	28	30	-6	-4	-36
7	0	Hypermobility	Vesicocele	Uterine prolapse	Non-rectocele	Hypermobility	Avulsion	Non-injury	Ballooning	41	23	-25	-16	-48
7	59	Normal mobility	Vesicocele	Non-uterine prolapse	Non-rectocele	Normal mobility	Avulsion	Non-injury	Ballooning	33	20	-3	-2	-23
8	0	Hypermobility	Vesicocele	Non-uterine prolapse	Non-rectocele	Normal mobility	Non-avulsion	Non-injury	Ballooning	23	29	0	-13	-29
8	51	Hypermobility	Vesicocele	Uterine prolapse	Non-rectocele	Normal mobility	Non-avulsion	Non-injury	Ballooning	36	25	-4	-12	-29
9	0	Hypermobility	Vesicocele	Non-uterine prolapse	Non-rectocele	Hypermobility	Non-avulsion	Non-injury	Ballooning	22	35	-14	-17	-49
9	12	Hypermobility	Vesicocele	Non-uterine prolapse	Non-rectocele	Hypermobility	Non-avulsion	Non-injury	Ballooning	21	25	-16	-15	-41
10	0	Hypermobility	Vesicocele	Uterine prolapse	Non-rectocele	Normal mobility	Non-avulsion	Non-injury	Ballooning	28	29	-20	-14	-49
10	10	Hypermobility	Vesicocele	Uterine prolapse	Non-rectocele	Hypermobility	Non-avulsion	Non-injury	Ballooning	26	27	-20	-17	-47
11	0	Hypermobility	Vesicocele	Uterine prolapse	Non-rectocele	Normal mobility	Non-avulsion	Non-injury	Ballooning	37	29	-3	-13	-32
11	16.5	Hypermobility	Vesicocele	Uterine prolapse	Non-rectocele	Normal mobility	Non-avulsion	Non-injury	Ballooning	26	26	-3	-15	-29
12	0	Normal mobility	Non-vesicocele	Uterine prolapse	Non-rectocele	Hypermobility	Non-avulsion	Non-injury	Ballooning	33	29	8	-16	-21
12	16.5	Normal mobility	Non-vesicocele	Uterine prolapse	Non-rectocele	Normal mobility	Non-avulsion	Non-injury	Ballooning	33	26	9	-11	-17
13	0	Hypermobility	Vesicocele	Non-uterine prolapse	Rectocele	Normal mobility	Non-avulsion	Non-injury	Ballooning	25	29	-8	-21	-37
13	16.5	Hypermobility	Vesicocele	Non-uterine prolapse	Non-rectocele	Normal mobility	Non-avulsion	Non-injury	Non-ballooning	18.5	27	-6	-11	-33
14	0	Hypermobility	Vesicocele	Non-uterine prolapse	Non-rectocele	Hypermobility	Non-avulsion	Non-injury	Ballooning	21	34	-2	-15	-36
14	34	Hypermobility	Non-vesicocele	Uterine prolapse	Non-rectocele	Normal mobility	Non-avulsion	Non-injury	Ballooning	29	32	8	-9	-24
15	0	Hypermobility	Vesicocele	Non-uterine prolapse	Non-rectocele	Hypermobility	Non-avulsion	Non-injury	Ballooning	27	32	0	-20	-32
15	15.5	Normal mobility	Non-vesicocele	Non-uterine prolapse	Rectocele	Normal mobility	Non-avulsion	Non-injury	Ballooning	21	26	4	-13	-22
16	0	Hypermobility	Vesicocele	Non-uterine prolapse	Non-rectocele	Normal mobility	Non-avulsion	Non-injury	Ballooning	42	32	-18	-10	-50
16	59	Hypermobility	Vesicocele	Uterine prolapse	Rectocele	Normal mobility	Non-avulsion	Non-injury	Ballooning	38	31	-21	-26	-52
17	0	Hypermobility	Vesicocele	Non-uterine prolapse	Non-rectocele	Normal mobility	Non-avulsion	Non-injury	Non-ballooning	14	29	-2	-7	-31
17	13	Hypermobility	Vesicocele	Non-uterine prolapse	Non-rectocele	Hypermobility	Non-avulsion	Non-injury	Non-ballooning	13	29	0	-16	-29
18	0	Normal mobility	Vesicocele	Non-uterine prolapse	Non-rectocele	Normal mobility	Non-avulsion	Non-injury	Non-ballooning	15	24	0	-6	-24
18	7	Hypermobility	Vesicocele	Non-uterine prolapse	Non-rectocele	Hypermobility	Non-avulsion	Non-injury	Non-ballooning	17	30	-3	-16	-33
19	0	Hypermobility	Vesicocele	Non-uterine prolapse	Rectocele	Normal mobility	Non-avulsion	Non-injury	Ballooning	28	30	-12	-25	-42
19	16	Hypermobility	Vesicocele	Non-uterine prolapse	Rectocele	Normal mobility	Non-avulsion	Non-injury	Ballooning	23	27	-9	-20	-36
20	0	Hypermobility	Vesicocele	Non-uterine prolapse	Non-rectocele	Hypermobility	Non-avulsion	Non-injury	Ballooning	24	27	-4	-15	-31
20	38.5	Hypermobility	Vesicocele	Uterine prolapse	Non-rectocele	Hypermobility	Non-avulsion	Non-injury	Ballooning	25	32	-7	-16	-39
21	0	Hypermobility	Vesicocele	Non-uterine prolapse	Non-rectocele	Hypermobility	Non-avulsion	Non-injury	Non-ballooning	23	34	-5	-18	-39
21	27	Hypermobility	Vesicocele	Uterine prolapse	Non-rectocele	Hypermobility	Non-avulsion	Non-injury	Ballooning	20	31	-5	-21	-36
22	0	Hypermobility	Vesicocele	Non-uterine prolapse	Rectocele	Normal mobility	Non-avulsion	Non-injury	Ballooning	21	25	-4	-14	-29
22	92	Normal mobility	Non-vesicocele	Uterine prolapse	Non-rectocele	Hypermobility	Non-avulsion	Non-injury	Ballooning	23	20	16	-22	-4
23	0	Hypermobility	Non-vesicocele	Uterine prolapse	Non-rectocele	Normal mobility	Non-avulsion	Non-injury	Ballooning	22	31	3	-12	-28
23	13	Normal mobility	Non-vesicocele	Uterine prolapse	Non-rectocele	Normal mobility	Non-avulsion	Non-injury	Non-ballooning	19	33	14	-5	-19
24	0	Hypermobility	Vesicocele	Non-uterine prolapse	Non-rectocele	Hypermobility	Non-avulsion	Non-injury	Ballooning	21	30	-8	-16	-38
24	58	Hypermobility	Vesicocele	Non-uterine prolapse	Non-rectocele	Normal mobility	Non-avulsion	Non-injury	Ballooning	21	28	-7	-12	-35
25	0	Hypermobility	Vesicocele	Non-uterine prolapse	Non-rectocele	Normal mobility	Non-avulsion	Non-injury	Non-ballooning	19	30	-4	-12	-34
25	32	Hypermobility	Vesicocele	Non-uterine prolapse	Non-rectocele	Hypermobility	Non-avulsion	Non-injury	Ballooning	20.2	32	-7	-15	-39
26	0	Normal mobility	Non-vesicocele	Non-uterine prolapse	Non-rectocele	Normal mobility	Non-avulsion	Non-injury	Non-ballooning	16	29	11	-7	-18
26	14	Hypermobility	Vesicocele	Non-uterine prolapse	Non-rectocele	Hypermobility	Non-avulsion	Non-injury	Ballooning	20	28	-8	-16	-36
27	0	Hypermobility	Vesicocele	Uterine prolapse	Non-rectocele	Hypermobility	Non-avulsion	Non-injury	Ballooning	30	29	-29	-31	-58
27	4.5	Hypermobility	Vesicocele	Uterine prolapse	Non-rectocele	Normal mobility	Non-avulsion	Non-injury	Ballooning	33	30	-17	-10	-47
28	0	Hypermobility	Vesicocele	Non-uterine prolapse	Non-rectocele	Normal mobility	Non-avulsion	Non-injury	Ballooning	23	24	-12	-7	-36
28	23	Hypermobility	Vesicocele	Uterine prolapse	Non-rectocele	Normal mobility	Non-avulsion	Non-injury	Ballooning	25	28	-10	-13	-38
29	0	Hypermobility	Vesicocele	Non-uterine prolapse	Non-rectocele	Normal mobility	Non-avulsion	Non-injury	Ballooning	20	29	-7	0	-36
29	40	Hypermobility	Vesicocele	Non-uterine prolapse	Non-rectocele	Hypermobility	Non-avulsion	Non-injury	Ballooning	21	30	-10	-17	-40
30	34	Hypermobility	Vesicocele	Non-uterine prolapse	Non-rectocele	Normal mobility	Non-avulsion	Non-injury	Ballooning	30	23	-16	-10	-39
30	0	Hypermobility	Vesicocele	Uterine prolapse	Non-rectocele	Hypermobility	Non-avulsion	Non-injury	Ballooning	33	28	-19	-18	-47
31	22	Normal mobility	Non-vesicocele	Non-uterine prolapse	Non-rectocele	Normal mobility	Non-avulsion	Non-injury	Non-ballooning	16	27	4	-10	-23
31	0	Normal mobility	Non-vesicocele	Non-uterine prolapse	Non-rectocele	Normal mobility	Non-avulsion	Non-injury	Non-ballooning	15	25	11	3	-14
32	0	Hypermobility	Vesicocele	Non-uterine prolapse	Non-rectocele	Hypermobility	Non-avulsion	Non-injury	Non-ballooning	18	28	-2	-19	-30
32	15	Hypermobility	Vesicocele	Non-uterine prolapse	Non-rectocele	Hypermobility	Non-avulsion	Non-injury	Non-ballooning	19	29	-3	-19	-32
33	0	Hypermobility	Vesicocele	Non-uterine prolapse	Non-rectocele	Normal mobility	Non-avulsion	Non-injury	Ballooning	32	32	-2	-11	-34
33	6.5	Hypermobility	Vesicocele	Uterine prolapse	Non-rectocele	Hypermobility	Non-avulsion	Non-injury	Ballooning	31	27	-2	-22	-29
34	0	Hypermobility	Vesicocele	Uterine prolapse	Non-rectocele	Normal mobility	Non-avulsion	Non-injury	Ballooning	36	28	-26	-7	-54
34	13.5	Hypermobility	Vesicocele	Uterine prolapse	Non-rectocele	Hypermobility	Non-avulsion	Non-injury	Ballooning	30	23	-27	-19	-50
35	0	Hypermobility	Vesicocele	Uterine prolapse	Non-rectocele	Hypermobility	Non-avulsion	Non-injury	Ballooning	20.5	27	-4	-16	-31
35	53	Hypermobility	Vesicocele	Uterine prolapse	Non-rectocele	Hypermobility	Non-avulsion	Non-injury	Ballooning	22	28	-9	-18	-37
36	0	Hypermobility	Vesicocele	Uterine prolapse	Non-rectocele	Hypermobility	Non-avulsion	Non-injury	Ballooning	42	32	-25	-21	-57
36	20.5	Hypermobility	Vesicocele	Uterine prolapse	Non-rectocele	Hypermobility	Avulsion	Non-injury	Ballooning	37	33	-17		-50
37	0	Hypermobility	Vesicocele	Non-uterine prolapse	Non-rectocele	Hypermobility	Non-avulsion	Non-injury	Ballooning	24	29	-13	-23	-42
37	46	Hypermobility	Vesicocele	Non-uterine prolapse	Non-rectocele	Hypermobility	Non-avulsion	Non-injury	Ballooning	26	31	0	-16	-31
38	0	Hypermobility	Vesicocele	Uterine prolapse	Non-rectocele	Hypermobility	Non-avulsion	Non-injury	Ballooning	44	29	-8	-22	-37
38	47	Hypermobility	Vesicocele	Non-uterine prolapse	Non-rectocele	Normal mobility	Non-avulsion	Non-injury	Ballooning	39	35	-2	-14	-37
39	0	Hypermobility	Vesicocele	Uterine prolapse	Non-rectocele	Hypermobility	Avulsion	Non-injury	Ballooning	33	24	-11	-16	-35
39	36	Hypermobility	Vesicocele	Uterine prolapse	Non-rectocele	Hypermobility	Avulsion	Non-injury	Ballooning	34	27	-9	-15	-36
40	3.5	Hypermobility	Vesicocele	Uterine prolapse	Non-rectocele	Normal mobility	Non-avulsion	Non-injury	Ballooning	27	33	-1	-11	-34
40	0	Hypermobility	Non-vesicocele	Non-uterine prolapse	Non-rectocele	Normal mobility	Non-avulsion	Non-injury	Non-ballooning	19	30	5	0	-25
41	0	Hypermobility	Vesicocele	Non-uterine prolapse	Non-rectocele	Hypermobility	Non-avulsion	Non-injury	Ballooning	31	27	-23	-22	-50
41	55	Hypermobility	Vesicocele	Non-uterine prolapse	Non-rectocele	Normal mobility	Non-avulsion	Non-injury	Non-ballooning	19	31	-4	-7	-35
42	0	Hypermobility	Vesicocele	Non-uterine prolapse	Non-rectocele	Hypermobility	Non-avulsion	Non-injury	Ballooning	27	31	-11	-16	-42
42	46.5	Hypermobility	Vesicocele	Uterine prolapse	Non-rectocele	Hypermobility	Non-avulsion	Non-injury	Ballooning	31	30	-19	-16	-49
43	0	Hypermobility	Vesicocele	Non-uterine prolapse	Non-rectocele	Normal mobility	Non-avulsion	Non-injury	Ballooning	23	36	-2	-8	-38
43	48	Hypermobility	Vesicocele	Non-uterine prolapse	Non-rectocele	Hypermobility	Non-avulsion	Non-injury	Ballooning	20	35	-12	-17	-47
44	0	Hypermobility	Non-vesicocele	Non-uterine prolapse	Non-rectocele	Hypermobility	Non-avulsion	Non-injury	Non-ballooning	20	31	3	-16	-28
44	15	Hypermobility	Non-vesicocele	Non-uterine prolapse	Non-rectocele	Hypermobility	Non-avulsion	Non-injury	Ballooning	22	28	1	-16	-27
45	0	Hypermobility	Vesicocele	Non-uterine prolapse	Non-rectocele	Hypermobility	Non-avulsion	Non-injury	Ballooning	22	30	-4	-20	-34
45	5.5	Hypermobility	Vesicocele	Non-uterine prolapse	Non-rectocele	Normal mobility	Non-avulsion	Non-injury	Ballooning	25	29	-5	-11	-34
46	0	Hypermobility	Vesicocele	Uterine prolapse	Non-rectocele	Hypermobility	Non-avulsion	Non-injury	Ballooning	34	32	-15	-23	-47
46	33.5	Hypermobility	Vesicocele	Uterine prolapse	Non-rectocele	Hypermobility	Non-avulsion	Non-injury	Ballooning	37	25	-12	-16	-37
47	0	Hypermobility	Vesicocele	Non-uterine prolapse	Non-rectocele	Hypermobility	Non-avulsion	Non-injury	Ballooning	34	31	-17	-15	-48
47	3.5	Hypermobility	Non-vesicocele	Non-uterine prolapse	Non-rectocele	Hypermobility	Non-avulsion	Non-injury	Ballooning	24	28	2	-18	-26
48	12.5	Hypermobility	Vesicocele	Non-uterine prolapse	Non-rectocele	Hypermobility	Non-avulsion	Non-injury	Ballooning	24	30	-5	-15	-35
48	0	Hypermobility	Vesicocele	Uterine prolapse	Non-rectocele	Hypermobility	Non-avulsion	Non-injury	Ballooning	28	24	-17	-36	-41
49	0	Hypermobility	Vesicocele	Uterine prolapse	Non-rectocele	Hypermobility	Non-avulsion	Non-injury	Ballooning	27	27	-7	-17	-34
49	27	Hypermobility	Vesicocele	Uterine prolapse	Non-rectocele	Hypermobility	Non-avulsion	Non-injury	Ballooning	25	29	-5	-17	-34
50	33.5	Hypermobility	Vesicocele	Uterine prolapse	Non-rectocele	Normal mobility	Non-avulsion	Non-injury	Ballooning	24	31	-2	-12	-33
50	0	Hypermobility	Vesicocele	Uterine prolapse	Non-rectocele	Normal mobility	Non-avulsion	Non-injury	Ballooning	27	30	-14	-14	-44
51	0	Hypermobility	Vesicocele	Non-uterine prolapse	Non-rectocele	Normal mobility	Avulsion	Non-injury	Ballooning	29	31	-3	-12	-34
51	34	Hypermobility	Vesicocele	Non-uterine prolapse	Rectocele	Normal mobility	Avulsion	Non-injury	Ballooning	24	28	-8	-14	-36
52	0	Hypermobility	Non-vesicocele	Non-uterine prolapse	Rectocele	Normal mobility	Non-avulsion	Non-injury	Ballooning	20	31	4	-14	-27
52	64.5	Hypermobility	Vesicocele	Non-uterine prolapse	Non-rectocele	Normal mobility	Non-avulsion	Non-injury	Ballooning	25	34	0	-13	-34
53	0	Hypermobility	Vesicocele	Non-uterine prolapse	Non-rectocele	Normal mobility	Non-avulsion	Non-injury	Non-ballooning	17	34	-4	-9	-38
53	47	Hypermobility	Vesicocele	Non-uterine prolapse	Non-rectocele	Normal mobility	Non-avulsion	Non-injury	Non-ballooning	19	28	-3	-10	-31
54	0	Hypermobility	Vesicocele	Non-uterine prolapse	Non-rectocele	Normal mobility	Avulsion	Non-injury	Ballooning	21	28	-7	-9	-35
54	21	Hypermobility	Vesicocele	Uterine prolapse	Non-rectocele	Hypermobility	Avulsion	Non-injury	Ballooning	38	31	-14	-15	-45
55	0	Hypermobility	Vesicocele	Non-uterine prolapse	Non-rectocele	Normal mobility	Non-avulsion	Non-injury	Ballooning	23	32	0	-13	-32
55	18	Hypermobility	Vesicocele	Non-uterine prolapse	Non-rectocele	Normal mobility	Non-avulsion	Non-injury	Ballooning	28	22	-5	-12	-27
56	0	Hypermobility	Vesicocele	Non-uterine prolapse	Non-rectocele	Normal mobility	Non-avulsion	Non-injury	Non-ballooning	19	35	0	-14	-35
56	3	Hypermobility	Non-vesicocele	Non-uterine prolapse	Non-rectocele	Normal mobility	Non-avulsion	Non-injury	Non-ballooning	19	39	7	0	-32
57	0	Hypermobility	Vesicocele	Non-uterine prolapse	Non-rectocele	Hypermobility	Non-avulsion	Non-injury	Ballooning	27	32	-9	-15	-41
57	42	Hypermobility	Vesicocele	Uterine prolapse	Non-rectocele	Hypermobility	Non-avulsion	Non-injury	Ballooning	25	27	-20	-17	-47
58	34	Normal mobility	Non-vesicocele	Non-uterine prolapse	Non-rectocele	Normal mobility	Non-avulsion	Non-injury	Non-ballooning	18	26	11	0	-15
58	0	Hypermobility	Vesicocele	Uterine prolapse	Non-rectocele	Hypermobility	Non-avulsion	Non-injury	Ballooning	20	29	-7	-33	-36
59	0	Hypermobility	Vesicocele	Non-uterine prolapse	Non-rectocele	Normal mobility	Avulsion	Non-injury	Non-ballooning	19	26	-9	-9	-35
59	31	Hypermobility	Vesicocele	Uterine prolapse	Non-rectocele	Hypermobility	Avulsion	Non-injury	Ballooning	21	23	-13	-20	-36
60	0	Hypermobility	Vesicocele	Uterine prolapse	Non-rectocele	Hypermobility	Non-avulsion	Non-injury	Ballooning	32	32	-11	-17	-43
60	12	Hypermobility	Vesicocele	Uterine prolapse	Non-rectocele	Hypermobility	Non-avulsion	Non-injury	Ballooning	31	31	-24	-29	-55
61	0	Normal mobility	Non-vesicocele	Non-uterine prolapse	Non-rectocele	Hypermobility	Non-avulsion	Non-injury	Ballooning	24	35	12	-16	-23
61	29	Normal mobility	Non-vesicocele	Non-uterine prolapse	Non-rectocele	Hypermobility	Non-avulsion	Non-injury	Ballooning	25	33	10	-18	-23
62	0	Hypermobility	Vesicocele	Non-uterine prolapse	Rectocele	Normal mobility	Non-avulsion	Non-injury	Ballooning	33	27	-3	-7	-30
62	12.5	Hypermobility	Vesicocele	Non-uterine prolapse	Non-rectocele	Hypermobility	Non-avulsion	Non-injury	Ballooning	34	30	-14	-19	-44
63	0	Hypermobility	Vesicocele	Non-uterine prolapse	Non-rectocele	Normal mobility	Non-avulsion	Non-injury	Ballooning	35	33	0	-12	-33
63	42	Hypermobility	Vesicocele	Uterine prolapse	Rectocele	Normal mobility	Non-avulsion	Non-injury	Ballooning	25	31	-5	22	-36
64	0	Hypermobility	Vesicocele	Non-uterine prolapse	Non-rectocele	Normal mobility	Non-avulsion	Non-injury	Ballooning	22	25	-6	-6	-31
64	33	Hypermobility	Vesicocele	Uterine prolapse	Non-rectocele	Normal mobility	Non-avulsion	Non-injury	Ballooning	23	26	-7	-10	-33
65	0	Hypermobility	Vesicocele	Non-uterine prolapse	Non-rectocele	Hypermobility	Non-avulsion	Non-injury	Ballooning	37	32	-22	-29	-54
65	36	Hypermobility	Vesicocele	Non-uterine prolapse	Non-rectocele	Hypermobility	Non-avulsion	Non-injury	Ballooning	29	31	-12	-16	-43
66	25.5	Hypermobility	Vesicocele	Uterine prolapse	Non-rectocele	Hypermobility	Non-avulsion	Non-injury	Ballooning	30	25	-19	-24	-44
66	0	Hypermobility	Vesicocele	Uterine prolapse	Non-rectocele	Hypermobility	Non-avulsion	Non-injury	Ballooning	36	26	-16	-16	-42
67	26.5	Hypermobility	Vesicocele	Non-uterine prolapse	Non-rectocele	Hypermobility	Non-avulsion	Non-injury	Ballooning	35	32	-14	-17	-46
67	0	Hypermobility	Vesicocele	Non-uterine prolapse	Non-rectocele	Normal mobility	Non-avulsion	Non-injury	Ballooning	30	33	-8	-14	-41
68	37	Hypermobility	Vesicocele	Uterine prolapse	Non-rectocele	Hypermobility	Non-avulsion	Non-injury	Ballooning	21	29	-8	-21	-37
68	0	Hypermobility	Vesicocele	Uterine prolapse	Non-rectocele	Hypermobility	Non-avulsion	Non-injury	Non-ballooning	18	31	-4	-15	-35
69	0	Hypermobility	Vesicocele	Uterine prolapse	Non-rectocele	Hypermobility	Non-avulsion	Non-injury	Ballooning	25	23	-11	-20	-34
69	38	Hypermobility	Vesicocele	Uterine prolapse	Non-rectocele	Hypermobility	Non-avulsion	Non-injury	Ballooning	28	26	-15	-23	-41
70	0	Hypermobility	Vesicocele	Non-uterine prolapse	Non-rectocele	Normal mobility	Non-avulsion	Non-injury	Non-ballooning	17	30	0	-14	-30
70	49.5	Normal mobility	Vesicocele	Uterine prolapse	Non-rectocele	Hypermobility	Non-avulsion	Non-injury	Non-ballooning	14	28	0	-22	-28
71	0	Hypermobility	Vesicocele	Non-uterine prolapse	Non-rectocele	Hypermobility	Non-avulsion	Non-injury	Ballooning	25	29	-14	-20	-43
71	30	Hypermobility	Vesicocele	Non-uterine prolapse	Non-rectocele	Normal mobility	Non-avulsion	Non-injury	Ballooning	31	29	-9	-5	-38
72	0	Hypermobility	Vesicocele	Uterine prolapse	Non-rectocele	Hypermobility	Non-avulsion	Non-injury	Ballooning	31	32	-18	-20	-50
72	33.5	Hypermobility	Vesicocele	Non-uterine prolapse	Non-rectocele	Normal mobility	Non-avulsion	Non-injury	Ballooning	20	31	-2	-14	-33
73	0	Hypermobility	Non-vesicocele	Non-uterine prolapse	Non-rectocele	Hypermobility	Non-avulsion	Non-injury	Non-ballooning	17	34	3	-15	-31
73	4	Hypermobility	Vesicocele	Non-uterine prolapse	Non-rectocele	Hypermobility	Non-avulsion	Non-injury	Non-ballooning	18	32	0	-25	-32
74	0	Hypermobility	Vesicocele	Uterine prolapse	Non-rectocele	Hypermobility	Non-avulsion	Non-injury	Ballooning	26	34	-14	-25	-48
74	39.5	Hypermobility	Vesicocele	Uterine prolapse	Non-rectocele	Hypermobility	Non-avulsion	Non-injury	Ballooning	33	30	-24	-25	-54
75	0	Hypermobility	Vesicocele	Non-uterine prolapse	Non-rectocele	Normal mobility	Non-avulsion	Non-injury	Ballooning	30	32	-11	0	-43
75	48.5	Hypermobility	Vesicocele	Non-uterine prolapse	Non-rectocele	Hypermobility	Non-avulsion	Non-injury	Ballooning	27	30	-13	-15	-43
76	23	Hypermobility	Vesicocele	Uterine prolapse	Non-rectocele	Hypermobility	Non-avulsion	Non-injury	Ballooning	36	32	-9	-17	-41
76	0	Hypermobility	Vesicocele	Uterine prolapse	Non-rectocele	Hypermobility	Non-avulsion	Non-injury	Ballooning	27	22	-9	-22	-31
77	35.5	Hypermobility	Non-vesicocele	Non-uterine prolapse	Non-rectocele	Normal mobility	Non-avulsion	Non-injury	Non-ballooning	19	30	1	-12	-29
77	0	Hypermobility	Non-vesicocele	Non-uterine prolapse	Non-rectocele	Normal mobility	Non-avulsion	Non-injury	Non-ballooning	17	31	5	-13	-26
78	0	Hypermobility	Vesicocele	Uterine prolapse	Non-rectocele	Normal mobility	Non-avulsion	Non-injury	Ballooning	34	28	-18	-6	-46
78	49	Hypermobility	Vesicocele	Non-uterine prolapse	Rectocele	Normal mobility	Non-avulsion	Non-injury	Ballooning	30	37	-13	-12	-50
79	0	Normal mobility	Non-vesicocele	Non-uterine prolapse	Non-rectocele	Normal mobility	Non-avulsion	Non-injury	Non-ballooning	15	27	7	-7	-20
79	46.5	Normal mobility	Non-vesicocele	Non-uterine prolapse	Non-rectocele	Normal mobility	Non-avulsion	Non-injury	Non-ballooning	15	31	8	-11	-23
80	15.5	Hypermobility	Vesicocele	Non-uterine prolapse	Non-rectocele	Normal mobility	Non-avulsion	Non-injury	Ballooning	21	26	-4	1	-30
80	0	Hypermobility	Vesicocele	Uterine prolapse	Non-rectocele	Normal mobility	Non-avulsion	Non-injury	Non-ballooning	19	26	-3	-8	-29
81	0	Hypermobility	Vesicocele	Uterine prolapse	Non-rectocele	Hypermobility	Non-avulsion	Non-injury	Ballooning	25	25	-28	-17	-53
81	51	Hypermobility	Vesicocele	Uterine prolapse	Non-rectocele	Hypermobility	Non-avulsion	Non-injury	Ballooning	30	25	-25	-22	-50
82	0	Hypermobility	Vesicocele	Non-uterine prolapse	Non-rectocele	Hypermobility	Non-avulsion	Non-injury	Ballooning	34	30	-11	-17	-41
82	35.5	Hypermobility	Vesicocele	Uterine prolapse	Non-rectocele	Hypermobility	Non-avulsion	Non-injury	Ballooning	37	28	-18	-23	-46
83	0	Hypermobility	Vesicocele	Non-uterine prolapse	Non-rectocele	Hypermobility	Non-avulsion	Non-injury	Ballooning	26	27	-15	-27	-42
83	48.5	Hypermobility	Vesicocele	Uterine prolapse	Non-rectocele	Hypermobility	Non-avulsion	Non-injury	Ballooning	34	30	-11	-19	-41
84	0	Hypermobility	Vesicocele	Non-uterine prolapse	Non-rectocele	Normal mobility	Non-avulsion	Non-injury	Ballooning	21	30	-5	0	-35
84	33	Hypermobility	Vesicocele	Uterine prolapse	Non-rectocele	Hypermobility	Non-avulsion	Non-injury	Ballooning	28	31	-11	-18	-42
85	0	Hypermobility	Vesicocele	Non-uterine prolapse	Non-rectocele	Normal mobility	Non-avulsion	Non-injury	Ballooning	31	33	-10	-9	-43
85	6.5	Hypermobility	Vesicocele	Non-uterine prolapse	Non-rectocele	Hypermobility	Non-avulsion	Non-injury	Ballooning	26	34	-12	-16	-46
86	0	Hypermobility	Vesicocele	Uterine prolapse	Non-rectocele	Hypermobility	Non-avulsion	Non-injury	Ballooning	24	28	-3	-15	-31
86	73	Hypermobility	Vesicocele	Non-uterine prolapse	Non-rectocele	Normal mobility	Non-avulsion	Non-injury	Ballooning	21	27	-3	-13	-30
87	0	Hypermobility	Vesicocele	Uterine prolapse	Non-rectocele	Hypermobility	Non-avulsion	Non-injury	Ballooning	32	28	-21	-30	-49
87	37	Hypermobility	Vesicocele	Uterine prolapse	Non-rectocele	Hypermobility	Non-avulsion	Non-injury	Ballooning	27	27	-33	-31	-60
88	0	Hypermobility	Non-vesicocele	Non-uterine prolapse	Non-rectocele	Normal mobility	Non-avulsion	Non-injury	Non-ballooning	14	32	5	-10	-27
88	22.5	Hypermobility	Non-vesicocele	Non-uterine prolapse	Non-rectocele	Normal mobility	Non-avulsion	Non-injury	Non-ballooning	17	32	6	-8	-26
89	0	Hypermobility	Vesicocele	Uterine prolapse	Non-rectocele	Normal mobility	Non-avulsion	Non-injury	Ballooning	35	28	-9	-10	-37
89	29.5	Hypermobility	Vesicocele	Uterine prolapse	Non-rectocele	Hypermobility	Non-avulsion	Non-injury	Ballooning	24	25	-6	-21	-31
90	0	Hypermobility	Vesicocele	Non-uterine prolapse	Non-rectocele	Hypermobility	Non-avulsion	Non-injury	Ballooning	31	33	-10	-22	-43
90	22	Hypermobility	Vesicocele	Uterine prolapse	Non-rectocele	Hypermobility	Non-avulsion	Non-injury	Ballooning	26	31	-11	-22	-42
91	0	Hypermobility	Vesicocele	Non-uterine prolapse	Non-rectocele	Normal mobility	Non-avulsion	Non-injury	Ballooning	24	29	-5	-12	-34
91	50	Normal mobility	Non-vesicocele	Non-uterine prolapse	Non-rectocele	Normal mobility	Non-avulsion	Non-injury	Non-ballooning	14	26	11	-2	-15
92	0	Hypermobility	Vesicocele	Non-uterine prolapse	Non-rectocele	Normal mobility	Non-avulsion	Non-injury	Ballooning	25	30	-14	-14	-44
92	34.5	Hypermobility	Vesicocele	Non-uterine prolapse	Non-rectocele	Normal mobility	Non-avulsion	Non-injury	Ballooning	26	33	-4	-9	-37
93	0	Hypermobility	Vesicocele	Uterine prolapse	Non-rectocele	Hypermobility	Non-avulsion	Non-injury	Ballooning	26	31	-9	-26	-40
93	4	Hypermobility	Vesicocele	Non-uterine prolapse	Non-rectocele	Normal mobility	Non-avulsion	Non-injury	Ballooning	22	30	-3	-14	-33
94	43.5	Hypermobility	Vesicocele	Non-uterine prolapse	Non-rectocele	Normal mobility	Non-avulsion	Non-injury	Non-ballooning	16	30	-3	-12	-33
94	0	Hypermobility	Vesicocele	Non-uterine prolapse	Non-rectocele	Normal mobility	Non-avulsion	Non-injury	Non-ballooning	17	27	-11	-8	-38
95	0	Hypermobility	Vesicocele	Non-uterine prolapse	Non-rectocele	Normal mobility	Non-avulsion	Non-injury	Ballooning	22	29	-4	-11	-33
95	16	Hypermobility	Non-vesicocele	Non-uterine prolapse	Non-rectocele	Normal mobility	Non-avulsion	Non-injury	Ballooning	24	30	1	-1	-29
96	0	Hypermobility	Vesicocele	Non-uterine prolapse	Non-rectocele	Normal mobility	Non-avulsion	Non-injury	Ballooning	25	26	-18	-12	-44
96	13	Hypermobility	Vesicocele	Uterine prolapse	Non-rectocele	Hypermobility	Non-avulsion	Non-injury	Ballooning	24	26	-18	-17	-44
97	0	Normal mobility	Non-vesicocele	Non-uterine prolapse	Non-rectocele	Normal mobility	Non-avulsion	Non-injury	Non-ballooning	15	31	15	-5	-16
97	28	Normal mobility	Non-vesicocele	Non-uterine prolapse	Non-rectocele	Normal mobility	Non-avulsion	Non-injury	Non-ballooning	15	32	10	-7	-22
98	12.5	Hypermobility	Vesicocele	Uterine prolapse	Non-rectocele	Hypermobility	Non-avulsion	Non-injury	Ballooning	35	28	-19	-20	-47
98	0	Hypermobility	Vesicocele	Uterine prolapse	Non-rectocele	Hypermobility	Non-avulsion	Non-injury	Ballooning	31	25	-18	-17	-43
99	0	Hypermobility	Vesicocele	Uterine prolapse	Non-rectocele	Hypermobility	Non-avulsion	Non-injury	Ballooning	29	27	-18	-16	-45
99	12.5	Hypermobility	Vesicocele	Uterine prolapse	Non-rectocele	Hypermobility	Avulsion	Non-injury	Ballooning	28	24	-18	-19	-42
100	0	Normal mobility	Non-vesicocele	Non-uterine prolapse	Non-rectocele	Normal mobility	Non-avulsion	Non-injury	Ballooning	21	28	9	-5	-19
100	37	Normal mobility	Non-vesicocele	Non-uterine prolapse	Non-rectocele	Normal mobility	Non-avulsion	Non-injury	Non-ballooning	14	31	22	5	-9
101	0	Hypermobility	Non-vesicocele	Non-uterine prolapse	Non-rectocele	Normal mobility	Non-avulsion	Non-injury	Non-ballooning	17	33	6	-6	-27
101	8	Hypermobility	Non-vesicocele	Non-uterine prolapse	Non-rectocele	Normal mobility	Non-avulsion	Non-injury	Non-ballooning	17	29	14	9	-15
102	33	Hypermobility	Vesicocele	Uterine prolapse	Non-rectocele	Normal mobility	Non-avulsion	Non-injury	Ballooning	24	25	-4	-2	-29
102	0	Hypermobility	Vesicocele	Uterine prolapse	Non-rectocele	Hypermobility	Non-avulsion	Non-injury	Non-ballooning	18	26	-2	-21	-28
103	0	Hypermobility	Vesicocele	Non-uterine prolapse	Non-rectocele	Normal mobility	Avulsion	Non-injury	Ballooning	25	25	0	-8	-25
103	39.5	Hypermobility	Vesicocele	Uterine prolapse	Non-rectocele	Hypermobility	Avulsion	Non-injury	Ballooning	29	21	-14	-19	-35
104	26	Hypermobility	Non-vesicocele	Uterine prolapse	Non-rectocele	Hypermobility	Non-avulsion	Non-injury	Ballooning	22	27	2	-16	-25
104	0	Hypermobility	Vesicocele	Non-uterine prolapse	Non-rectocele	Normal mobility	Non-avulsion	Non-injury	Ballooning	22	25	-2.7	-9	-27.7
105	0	Hypermobility	Vesicocele	Uterine prolapse	Non-rectocele	Hypermobility	Non-avulsion	Non-injury	Ballooning	38	28	-9	-16	-37
105	31	Hypermobility	Vesicocele	Uterine prolapse	Non-rectocele	Hypermobility	Non-avulsion	Non-injury	Ballooning	37	31	-20	-18	-51
106	10	Hypermobility	Vesicocele	Uterine prolapse	Non-rectocele	Hypermobility	Non-avulsion	Non-injury	Ballooning	24	31	-7	-22	-38
106	0	Hypermobility	Vesicocele	Non-uterine prolapse	Non-rectocele	Hypermobility	Non-avulsion	Non-injury	Ballooning	22	29	-2	-16	-31
107	0	Normal mobility	Non-vesicocele	Non-uterine prolapse	Non-rectocele	Normal mobility	Non-avulsion	Non-injury	Non-ballooning	16	34	15	-11	-19
107	11.5	Hypermobility	Non-vesicocele	Non-uterine prolapse	Non-rectocele	Normal mobility	Non-avulsion	Non-injury	Non-ballooning	18	32	3	-10	-29
108	0	Hypermobility	Vesicocele	Non-uterine prolapse	Non-rectocele	Hypermobility	Non-avulsion	Non-injury	Ballooning	29	23	-9	-16	-32
108	15	Hypermobility	Vesicocele	Uterine prolapse	Non-rectocele	Hypermobility	Non-avulsion	Non-injury	Ballooning	32	30	-17	-16	-47
109	45	Hypermobility	Vesicocele	Uterine prolapse	Non-rectocele	Hypermobility	Non-avulsion	Non-injury	Ballooning	32	22	-19	-25	-41
109	0	Hypermobility	Vesicocele	Uterine prolapse	Non-rectocele	Hypermobility	Non-avulsion	Non-injury	Ballooning	29	25	-16	-31	-41
110	0	Hypermobility	Vesicocele	Uterine prolapse	Non-rectocele	Normal mobility	Non-avulsion	Non-injury	Ballooning	31	32	-4	-10	-36
110	20	Hypermobility	Vesicocele	Non-uterine prolapse	Non-rectocele	Hypermobility	Non-avulsion	Non-injury	Ballooning	30	29	-7	-22	-36
111	0	Hypermobility	Vesicocele	Uterine prolapse	Non-rectocele	Hypermobility	Non-avulsion	Non-injury	Ballooning	40	28	-14	-15	-42
111	2	Hypermobility	Vesicocele	Uterine prolapse	Non-rectocele	Hypermobility	Non-avulsion	Non-injury	Ballooning	39	26	-25	-30	-51
112	0	Hypermobility	Vesicocele	Non-uterine prolapse	Non-rectocele	Hypermobility	Non-avulsion	Non-injury	Ballooning	21	32	-8	-17	-40
112	28	Hypermobility	Vesicocele	Non-uterine prolapse	Non-rectocele	Hypermobility	Non-avulsion	Non-injury	Ballooning	20	24	-1	-15	-25
113	0	Hypermobility	Vesicocele	Non-uterine prolapse	Non-rectocele	Normal mobility	Non-avulsion	Non-injury	Ballooning	28	30	-7	-12	-37
113	3	Hypermobility	Non-vesicocele	Non-uterine prolapse	Non-rectocele	Normal mobility	Non-avulsion	Non-injury	Ballooning	37	34	2	-7	-32
114	0	Hypermobility	Vesicocele	Uterine prolapse	Non-rectocele	Normal mobility	Non-avulsion	Non-injury	Ballooning	25	25	-14	-12	-39
114	7	Hypermobility	Vesicocele	Uterine prolapse	Non-rectocele	Hypermobility	Non-avulsion	Non-injury	Ballooning	24	29	-10	-16	-39
115	0	Hypermobility	Vesicocele	Uterine prolapse	Non-rectocele	Normal mobility	Non-avulsion	Non-injury	Ballooning	22	32	-3	8	-35
115	78	Hypermobility	Vesicocele	Uterine prolapse	Non-rectocele	Normal mobility	Non-avulsion	Non-injury	Ballooning	34	30	-4	-4	-34
116	0	Hypermobility	Vesicocele	Non-uterine prolapse	Non-rectocele	Hypermobility	Non-avulsion	Non-injury	Ballooning	20	31	-3	-21	-34
116	17.5	Hypermobility	Vesicocele	Non-uterine prolapse	Non-rectocele	Hypermobility	Non-avulsion	Non-injury	Ballooning	21	31	-3	-18	-34
117	0	Hypermobility	Vesicocele	Uterine prolapse	Non-rectocele	Hypermobility	Non-avulsion	Non-injury	Ballooning	22	29	-13	-32	-42
117	5	Hypermobility	Vesicocele	Uterine prolapse	Non-rectocele	Hypermobility	Non-avulsion	Non-injury	Ballooning	24	30	-16	-33	-46
118	0	Hypermobility	Vesicocele	Uterine prolapse	Non-rectocele	Hypermobility	Non-avulsion	Non-injury	Ballooning	37	22	-12	-16	-34
118	19	Hypermobility	Vesicocele	Non-uterine prolapse	Non-rectocele	Hypermobility	Avulsion	Non-injury	Ballooning	41	21	-16	-17	-37
119	25.5	Hypermobility	Vesicocele	Uterine prolapse	Non-rectocele	Hypermobility	Non-avulsion	Non-injury	Ballooning	30	27	-11	-20	-38
119	0	Hypermobility	Vesicocele	Uterine prolapse	Non-rectocele	Normal mobility	Non-avulsion	Non-injury	Ballooning	33	26	-2	-11	-28
120	26	Normal mobility	Non-vesicocele	Non-uterine prolapse	Non-rectocele	Normal mobility	Non-avulsion	Non-injury	Non-ballooning	13	33	14	-4	-19
120	0	Normal mobility	Non-vesicocele	Non-uterine prolapse	Non-rectocele	Normal mobility	Non-avulsion	Non-injury	Ballooning	23	31	9	-13	-22
121	0	Hypermobility	Vesicocele	Non-uterine prolapse	Non-rectocele	Normal mobility	Non-avulsion	Non-injury	Ballooning	29	24	-3	-13	-27
121	63	Hypermobility	Vesicocele	Non-uterine prolapse	Non-rectocele	Normal mobility	Non-avulsion	Non-injury	Ballooning	20	26	0	-13	-26
122	0	Hypermobility	Vesicocele	Uterine prolapse	Non-rectocele	Hypermobility	Non-avulsion	Non-injury	Ballooning	23	26	0	-16	-26
122	30.5	Hypermobility	Vesicocele	Uterine prolapse	Non-rectocele	Hypermobility	Non-avulsion	Non-injury	Ballooning	26.7	26	0	-19	-26
123	0	Hypermobility	Vesicocele	Non-uterine prolapse	Non-rectocele	Hypermobility	Non-avulsion	Non-injury	Ballooning	30	29	-8	-17	-37
123	16	Hypermobility	Vesicocele	Non-uterine prolapse	Non-rectocele	Hypermobility	Non-avulsion	Non-injury	Ballooning	33	31	-13	-18	-44
124	0	Hypermobility	Vesicocele	Uterine prolapse	Non-rectocele	Hypermobility	Non-avulsion	Non-injury	Ballooning	25	35	-11	-23	-46
124	38	Hypermobility	Vesicocele	Non-uterine prolapse	Non-rectocele	Hypermobility	Non-avulsion	Non-injury	Ballooning	25	35	-4	-24	-39
125	0	Hypermobility	Non-vesicocele	Non-uterine prolapse	Non-rectocele	Normal mobility	Avulsion	Non-injury	Ballooning	21	26	0	-8	-26
125	69	Normal mobility	Non-vesicocele	Non-uterine prolapse	Rectocele	Normal mobility	Non-avulsion	Non-injury	Non-ballooning	20	29	5	-6	-24
126	0	Hypermobility	Vesicocele	Non-uterine prolapse	Non-rectocele	Hypermobility	Non-avulsion	Non-injury	Non-ballooning	24	30	-10	-19	-40
126	17.5	Hypermobility	Vesicocele	Uterine prolapse	Non-rectocele	Hypermobility	Non-avulsion	Non-injury	Ballooning	23	33	-6	-17	-39
127	0	Normal mobility	Non-vesicocele	Uterine prolapse	Non-rectocele	Normal mobility	Non-avulsion	Non-injury	Non-ballooning	15	27	9	-13	-18
127	2.5	Hypermobility	Non-vesicocele	Uterine prolapse	Non-rectocele	Hypermobility	Non-avulsion	Non-injury	Ballooning	20	31	2	-24	-29
128	0	Hypermobility	Vesicocele	Non-uterine prolapse	Non-rectocele	Normal mobility	Non-avulsion	Non-injury	Ballooning	32	28	0	-14	-28
128	44	Hypermobility	Vesicocele	Uterine prolapse	Non-rectocele	Hypermobility	Non-avulsion	Non-injury	Ballooning	29	29	-4	-16	-33
129	25	Hypermobility	Vesicocele	Non-uterine prolapse	Non-rectocele	Normal mobility	Non-avulsion	Non-injury	Ballooning	24	29	-3	-7	-32
129	0	Hypermobility	Vesicocele	Non-uterine prolapse	Non-rectocele	Normal mobility	Non-avulsion	Non-injury	Ballooning	26	32	-8	-13	-40
130	0	Hypermobility	Vesicocele	Non-uterine prolapse	Non-rectocele	Normal mobility	Non-avulsion	Non-injury	Ballooning	21	24	-10	-3	-34
130	47	Hypermobility	Vesicocele	Non-uterine prolapse	Non-rectocele	Hypermobility	Non-avulsion	Non-injury	Ballooning	29	24	-14	-15	-38
131	0	Hypermobility	Vesicocele	Uterine prolapse	Non-rectocele	Normal mobility	Non-avulsion	Non-injury	Ballooning	31.4	24	0	-10	-24
131	70.5	Hypermobility	Vesicocele	Non-uterine prolapse	Non-rectocele	Hypermobility	Non-avulsion	Non-injury	Ballooning	28	25	-2	-18	-27
132	0	Hypermobility	Non-vesicocele	Non-uterine prolapse	Non-rectocele	Hypermobility	Non-avulsion	Non-injury	Non-ballooning	18	29	2	-18	-27
132	17.5	Hypermobility	Vesicocele	Non-uterine prolapse	Non-rectocele	Hypermobility	Non-avulsion	Non-injury	Ballooning	20	31	-1	-15	-32
133	24	Hypermobility	Vesicocele	Uterine prolapse	Non-rectocele	Hypermobility	Non-avulsion	Non-injury	Ballooning	31	29	-13	-24	-42
133	0	Hypermobility	Vesicocele	Uterine prolapse	Non-rectocele	Normal mobility	Non-avulsion	Non-injury	Ballooning	30	30	-9	-12	-39
134	0	Hypermobility	Vesicocele	Uterine prolapse	Non-rectocele	Hypermobility	Non-avulsion	Non-injury	Ballooning	29	24	-5	-17	-29
134	43.5	Hypermobility	Vesicocele	Uterine prolapse	Non-rectocele	Normal mobility	Non-avulsion	Non-injury	Ballooning	24	30	0	-12	-30
135	0	Normal mobility	Vesicocele	Non-uterine prolapse	Non-rectocele	Hypermobility	Non-avulsion	Non-injury	Ballooning	24	28	-7	-17	-35
135	4	Normal mobility	Non-vesicocele	Non-uterine prolapse	Non-rectocele	Normal mobility	Non-avulsion	Non-injury	Ballooning	22	30	14	6	-16
136	26	Hypermobility	Vesicocele	Uterine prolapse	Non-rectocele	Hypermobility	Non-avulsion	Non-injury	Ballooning	42	27	-20	-15	-47
136	0	Hypermobility	Vesicocele	Uterine prolapse	Non-rectocele	Hypermobility	Non-avulsion	Non-injury	Ballooning	39	24	-26	-29	-50
137	25	Normal mobility	Non-vesicocele	Non-uterine prolapse	Non-rectocele	Normal mobility	Avulsion	Non-injury	Ballooning	30	22	11	-10	-11
137	0	Hypermobility	Vesicocele	Non-uterine prolapse	Non-rectocele	Hypermobility	Avulsion	Non-injury	Ballooning	34	28	-5	-16	-33
138	0	Hypermobility	Vesicocele	Non-uterine prolapse	Non-rectocele	Normal mobility	Non-avulsion	Non-injury	Ballooning	33	26	-13	-16	-39
138	46.5	Hypermobility	Vesicocele	Non-uterine prolapse	Rectocele	Normal mobility	Non-avulsion	Non-injury	Ballooning	24	29	-10	-19	-39
139	0	Hypermobility	Non-vesicocele	Uterine prolapse	Non-rectocele	Hypermobility	Non-avulsion	Non-injury	Ballooning	21	28	-2	-15	-30
139	24	Hypermobility	Non-vesicocele	Uterine prolapse	Non-rectocele	Hypermobility	Non-avulsion	Non-injury	Ballooning	22	27	2	-15	-25
140	0	Hypermobility	Vesicocele	Non-uterine prolapse	Non-rectocele	Hypermobility	Non-avulsion	Non-injury	Ballooning	20	26	-25	-17	-51
140	16	Hypermobility	Vesicocele	Non-uterine prolapse	Non-rectocele	Normal mobility	Non-avulsion	Non-injury	Ballooning	20	30	-16	-8	-46
141	0	Normal mobility	Non-vesicocele	Non-uterine prolapse	Non-rectocele	Normal mobility	Non-avulsion	Non-injury	Non-ballooning	17	28	4	-5	-24
141	2	Normal mobility	Non-vesicocele	Non-uterine prolapse	Non-rectocele	Normal mobility	Non-avulsion	Non-injury	Ballooning	20	29	6	-3	-23
142	4	Hypermobility	Vesicocele	Uterine prolapse	Non-rectocele	Normal mobility	Non-avulsion	Non-injury	Ballooning	24	28	-8	-8	-36
142	0	Hypermobility	Vesicocele	Uterine prolapse	Non-rectocele	Normal mobility	Non-avulsion	Non-injury	Ballooning	26	31	-5	-11	-36
143	0	Normal mobility	Vesicocele	Uterine prolapse	Non-rectocele	Normal mobility	Non-avulsion	Non-injury	Ballooning	23	23	0	-12	-23
143	8.5	Hypermobility	Vesicocele	Uterine prolapse	Non-rectocele	Normal mobility	Non-avulsion	Non-injury	Ballooning	24	28	-3	-12	-31
144	0	Hypermobility	Vesicocele	Non-uterine prolapse	Rectocele	Normal mobility	Non-avulsion	Non-injury	Ballooning	34	26	-18	-18	-44
144	22	Hypermobility	Vesicocele	Non-uterine prolapse	Rectocele	Normal mobility	Non-avulsion	Non-injury	Ballooning	39	26	-2	-33	-28
