# Supplementary material for: Characteristics and evolution of pelvic floor structures in female patients aged over 40 years with constipation—a retrospective cohort study
Source: PeerJ. 2026 Feb 13;14:e20783. doi: 10.7717/peerj.20783 (PMC12908577; doi:10.7717/peerj.20783)
Supplement: Supplemental Information 4 — This dataset includes 1,145 patients with constipation and non-constipation cases. [file peerj-14-20783-s004.xlsx]

## Sheet: Sheet1
Sequence	Constipation	Age/years	Long_standing_and_lifting	Macrosomia_delivery_history	Chronic_cough	Obesity	Bladder_neck_hypermobility	Vesicocele	Uterine_prolapse	Rectocele	Perineal_hypermobility	Rupture_of_the_levator_ani_muscle	Rupture_of_the_anal_sphincter	Levator_ani_hiatus_dilation	Levator_ani_hiatus_area/cm2	Position_of_the_bladder_at_rest/mm	Position_of_the_bladder_at_VM/mm	Position_of_the_uterus_at_VM/mm	Position_of_the_rectum_at_VM/mm	Bladder_descent/mm
1	Non-constipatoin	73	Yes	No	No	No	Hypermobility	Vesicocele	Uterine prolapse	Non-rectocele	Normal mobility	Non-rupture	Non-rupture	Non-dilation	18	29	-58	-66	0	87
2	Non-constipatoin	73	No	No	No	Yes	Hypermobility	Vesicocele	Uterine prolapse	Non-rectocele	Hypermobility	Rupture	Non-rupture	Dilation	31	24	-56	-49	-47	80
3	Constipatoin	56	No	No	No	No	Hypermobility	Vesicocele	Uterine prolapse	Non-rectocele	Hypermobility	Non-rupture	Non-rupture	Dilation	42	28	-43	-41	-37	71
4	Non-constipatoin	57	No	No	No	No	Normal mobility	Non-vesicocele	Uterine prolapse	Non-rectocele	Hypermobility	Non-rupture	Non-rupture	Dilation	27	26	9	-41	-40	17
5	Constipatoin	70	No	No	No	No	Hypermobility	Vesicocele	Uterine prolapse	Non-rectocele	Normal mobility	Non-rupture	Non-rupture	Dilation	26	27	-39	-40	-21	66
6	Non-constipatoin	72	No	No	No	No	Hypermobility	Vesicocele	Uterine prolapse	Non-rectocele	Hypermobility	Non-rupture	Non-rupture	Dilation	40	24	-12	-40	-32	36
7	Non-constipatoin	73	No	No	No	No	Normal mobility	Vesicocele	Uterine prolapse	Non-rectocele	Hypermobility	Non-rupture	Non-rupture	Dilation	23	27	-6	-40	-36	33
8	Non-constipatoin	65	No	No	No	No	Hypermobility	Vesicocele	Uterine prolapse	Non-rectocele	Hypermobility	Non-rupture	Non-rupture	Dilation	32	28	-43	-38	-36	71
9	Constipatoin	80	No	No	No	No	Hypermobility	Vesicocele	Uterine prolapse	Non-rectocele	Hypermobility	Non-rupture	Non-rupture	Dilation	31	30	-3	-38	-21	33
10	Constipatoin	85	No	No	No	No	Hypermobility	Vesicocele	Uterine prolapse	Non-rectocele	Hypermobility	Non-rupture	Non-rupture	Dilation	31	28	0	-37	-15	28
11	Constipatoin	65	No	No	No	No	Hypermobility	Vesicocele	Uterine prolapse	Non-rectocele	Hypermobility	Non-rupture	Non-rupture	Dilation	37	36	-35	-36	-34	71
12	Constipatoin	40	No	No	No	No	Hypermobility	Vesicocele	Uterine prolapse	Non-rectocele	Hypermobility	Non-rupture	Non-rupture	Dilation	29	25	-19	-36	-28	44
13	Non-constipatoin	58	Yes	No	No	No	Hypermobility	Vesicocele	Uterine prolapse	Non-rectocele	Hypermobility	Non-rupture	Non-rupture	Dilation	23	35	-28	-35	-31	63
14	Non-constipatoin	56	Yes	No	No	No	Hypermobility	Vesicocele	Uterine prolapse	Non-rectocele	Hypermobility	Non-rupture	Non-rupture	Dilation	25	28	-23	-35	-36	51
15	Non-constipatoin	50	Yes	No	No	No	Hypermobility	Vesicocele	Uterine prolapse	Non-rectocele	Hypermobility	Non-rupture	Non-rupture	Dilation	34	29	-9	-35	-31	38
16	Constipatoin	55	No	No	No	No	Hypermobility	Vesicocele	Uterine prolapse	Non-rectocele	Hypermobility	Non-rupture	Non-rupture	Dilation	35	24	-7	-34	-23	31
17	Non-constipatoin	51	No	No	No	No	Hypermobility	Vesicocele	Uterine prolapse	Non-rectocele	Hypermobility	Non-rupture	Non-rupture	Dilation	30	25	-26	-33	-29	51
18	Non-constipatoin	58	No	No	No	No	Hypermobility	Vesicocele	Uterine prolapse	Non-rectocele	Hypermobility	Non-rupture	Non-rupture	Dilation	36	28	-30	-32	-30	58
19	Constipatoin	59	No	No	No	No	Hypermobility	Vesicocele	Uterine prolapse	Non-rectocele	Hypermobility	Non-rupture	Non-rupture	Dilation	30	29	-29	-32	-34	58
20	Constipatoin	44	No	No	No	No	Hypermobility	Vesicocele	Uterine prolapse	Non-rectocele	Hypermobility	Non-rupture	Non-rupture	Dilation	31	24	-10	-32	-22	34
21	Constipatoin	70	Yes	No	No	No	Hypermobility	Vesicocele	Uterine prolapse	Non-rectocele	Normal mobility	Non-rupture	Non-rupture	Dilation	32	29	-8	-32	-14.5	37
22	Constipatoin	63	Yes	No	No	No	Hypermobility	Vesicocele	Uterine prolapse	Non-rectocele	Hypermobility	Non-rupture	Rupture	Dilation	37	25	-4	-32	-27	29
23	Non-constipatoin	67	No	No	No	No	Hypermobility	Vesicocele	Uterine prolapse	Non-rectocele	Hypermobility	Non-rupture	Non-rupture	Dilation	24	30	-43	-31	-25	73
24	Non-constipatoin	84	No	No	No	No	Hypermobility	Vesicocele	Uterine prolapse	Non-rectocele	Hypermobility	Non-rupture	Non-rupture	Dilation	36	27	-35	-31	-35	62
25	Non-constipatoin	68	Yes	No	No	No	Hypermobility	Vesicocele	Uterine prolapse	Non-rectocele	Hypermobility	Non-rupture	Non-rupture	Dilation	24	29	-35	-31	-19	64
26	Constipatoin	47	No	No	No	No	Hypermobility	Vesicocele	Uterine prolapse	Non-rectocele	Normal mobility	Non-rupture	Non-rupture	Dilation	41	21	-31	-31	-3	52
27	Non-constipatoin	59	Yes	No	No	No	Hypermobility	Vesicocele	Uterine prolapse	Non-rectocele	Hypermobility	Non-rupture	Non-rupture	Dilation	28	32	-7	-31	-25	39
28	Non-constipatoin	53	No	No	No	No	Hypermobility	Vesicocele	Uterine prolapse	Non-rectocele	Hypermobility	Non-rupture	Non-rupture	Dilation	33	26	-42	-30	-28	68
29	Non-constipatoin	65	No	No	No	No	Hypermobility	Vesicocele	Uterine prolapse	Non-rectocele	Hypermobility	Non-rupture	Non-rupture	Dilation	38	35	-27	-30	-21	62
30	Constipatoin	64	No	No	No	No	Hypermobility	Vesicocele	Uterine prolapse	Non-rectocele	Normal mobility	Non-rupture	Non-rupture	Dilation	23	27	-23	-30	-11	50
31	Non-constipatoin	59	No	No	No	No	Hypermobility	Vesicocele	Uterine prolapse	Non-rectocele	Hypermobility	Non-rupture	Non-rupture	Dilation	30	26	-2	-30	-28	28
32	Non-constipatoin	72	No	No	No	No	Hypermobility	Vesicocele	Uterine prolapse	Non-rectocele	Hypermobility	Non-rupture	Non-rupture	Dilation	40	31	-34	-29	-22	65
33	Non-constipatoin	47	No	No	No	No	Hypermobility	Vesicocele	Uterine prolapse	Non-rectocele	Hypermobility	Non-rupture	Non-rupture	Dilation	33	30	-16	-29	-29	46
34	Constipatoin	50	Yes	No	No	No	Hypermobility	Vesicocele	Uterine prolapse	Rectocele	Normal mobility	Non-rupture	Non-rupture	Dilation	38	34	-9	-29	-24	43
35	Non-constipatoin	46	Yes	No	No	No	Hypermobility	Vesicocele	Uterine prolapse	Non-rectocele	Hypermobility	Non-rupture	Non-rupture	Dilation	28	24	-7	-29	-19	31
36	Non-constipatoin	47	No	No	No	No	Hypermobility	Vesicocele	Uterine prolapse	Non-rectocele	Hypermobility	Rupture	Non-rupture	Dilation	37	29	-2	-29	-20	31
37	Non-constipatoin	74	Yes	No	No	No	Normal mobility	Non-vesicocele	Uterine prolapse	Non-rectocele	Hypermobility	Non-rupture	Non-rupture	Non-dilation	25	26	3	-28	-24	23
38	Constipatoin	71	Yes	No	No	No	Normal mobility	Non-vesicocele	Uterine prolapse	Non-rectocele	Normal mobility	Non-rupture	Non-rupture	Non-dilation	18	32	10.4	-28	-29	21.6
39	Non-constipatoin	43	No	No	No	No	Hypermobility	Vesicocele	Uterine prolapse	Non-rectocele	Hypermobility	Non-rupture	Non-rupture	Dilation	50	30	-29	-27	-36	59
40	Non-constipatoin	61	Yes	No	No	No	Hypermobility	Vesicocele	Uterine prolapse	Non-rectocele	Normal mobility	Non-rupture	Non-rupture	Dilation	27	24	-22	-27	-10	46
41	Non-constipatoin	49	No	No	No	No	Hypermobility	Vesicocele	Uterine prolapse	Non-rectocele	Hypermobility	Non-rupture	Non-rupture	Dilation	29	26	-26	-26	-35	52
42	Non-constipatoin	46	No	No	No	No	Hypermobility	Vesicocele	Uterine prolapse	Non-rectocele	Hypermobility	Non-rupture	Non-rupture	Dilation	28	26	-21	-26	-27	47
43	Non-constipatoin	52	No	No	No	No	Hypermobility	Vesicocele	Uterine prolapse	Non-rectocele	Normal mobility	Non-rupture	Non-rupture	Dilation	32	26	-4	-26	-13	30
44	Non-constipatoin	73	Yes	No	No	No	Normal mobility	Non-vesicocele	Uterine prolapse	Non-rectocele	Normal mobility	Non-rupture	Non-rupture	Dilation	21	15	4	-26	-12	11
45	Non-constipatoin	52	No	No	No	No	Hypermobility	Vesicocele	Uterine prolapse	Non-rectocele	Normal mobility	Non-rupture	Non-rupture	Dilation	36	28	-26	-25	-7	54
46	Non-constipatoin	41	No	No	No	No	Hypermobility	Vesicocele	Uterine prolapse	Non-rectocele	Hypermobility	Non-rupture	Non-rupture	Dilation	37	24	-16	-25	-17	40
47	Non-constipatoin	73	No	No	No	No	Normal mobility	Non-vesicocele	Uterine prolapse	Non-rectocele	Hypermobility	Rupture	Non-rupture	Dilation	24	26	12	-25	-16	14
48	Non-constipatoin	57	Yes	No	No	No	Hypermobility	Vesicocele	Uterine prolapse	Non-rectocele	Hypermobility	Non-rupture	Non-rupture	Dilation	38	27	-46	-24	-36	73
49	Non-constipatoin	74	No	No	No	No	Hypermobility	Vesicocele	Uterine prolapse	Non-rectocele	Hypermobility	Non-rupture	Non-rupture	Dilation	29	29	-30	-24	-18	59
50	Constipatoin	54	No	No	Yes	No	Hypermobility	Vesicocele	Uterine prolapse	Non-rectocele	Hypermobility	Rupture	Non-rupture	Dilation	42	32	-25	-24	-21	57
51	Non-constipatoin	67	No	No	No	No	Hypermobility	Vesicocele	Uterine prolapse	Non-rectocele	Hypermobility	Non-rupture	Non-rupture	Dilation	25	25	-21	-24	-21	46
52	Constipatoin	55	No	No	No	No	Hypermobility	Vesicocele	Uterine prolapse	Non-rectocele	Hypermobility	Non-rupture	Non-rupture	Dilation	29	29	-14	-24	-22	43
53	Non-constipatoin	47	No	Yes	No	No	Hypermobility	Vesicocele	Uterine prolapse	Non-rectocele	Normal mobility	Rupture	Non-rupture	Dilation	46	30	-10	-24	-2	40
54	Non-constipatoin	73	No	Yes	No	No	Hypermobility	Vesicocele	Uterine prolapse	Non-rectocele	Normal mobility	Non-rupture	Non-rupture	Dilation	36	31	-32	-23	-24	63
55	Non-constipatoin	69	Yes	No	Yes	No	Hypermobility	Vesicocele	Uterine prolapse	Non-rectocele	Normal mobility	Non-rupture	Non-rupture	Non-dilation	12	24	-24	-23	-2	48
56	Non-constipatoin	48	No	No	No	No	Hypermobility	Vesicocele	Uterine prolapse	Non-rectocele	Hypermobility	Non-rupture	Non-rupture	Dilation	35	31	-17	-23	-22	48
57	Non-constipatoin	40	No	No	No	No	Hypermobility	Vesicocele	Uterine prolapse	Non-rectocele	Hypermobility	Non-rupture	Non-rupture	Dilation	39	29	-16	-23	-19	45
58	Non-constipatoin	77	No	No	No	No	Hypermobility	Non-vesicocele	Uterine prolapse	Non-rectocele	Hypermobility	Non-rupture	Non-rupture	Dilation	34	28	11	-23	-20	17
59	Non-constipatoin	72	No	No	No	No	Hypermobility	Vesicocele	Uterine prolapse	Non-rectocele	Hypermobility	Non-rupture	Non-rupture	Dilation	22	28	-44	-22	-28	72
60	Non-constipatoin	45	No	No	No	No	Hypermobility	Vesicocele	Uterine prolapse	Non-rectocele	Hypermobility	Non-rupture	Non-rupture	Dilation	53	31	-29	-22	-30	60
61	Non-constipatoin	55	Yes	No	No	No	Hypermobility	Vesicocele	Uterine prolapse	Non-rectocele	Hypermobility	Non-rupture	Non-rupture	Dilation	23	23	-19	-22	-22	42
62	Non-constipatoin	41	No	No	No	No	Hypermobility	Vesicocele	Uterine prolapse	Non-rectocele	Hypermobility	Non-rupture	Non-rupture	Dilation	37	29	-4	-22	-23	33
63	Non-constipatoin	74	No	No	No	No	Normal mobility	Non-vesicocele	Uterine prolapse	Non-rectocele	Normal mobility	Non-rupture	Non-rupture	Non-dilation	17	22	15	-22	-8	7
64	Non-constipatoin	41	No	No	No	No	Hypermobility	Vesicocele	Uterine prolapse	Non-rectocele	Hypermobility	Non-rupture	Non-rupture	Dilation	30	29	-29	-21	-31	58
65	Non-constipatoin	45	Yes	No	No	No	Hypermobility	Vesicocele	Uterine prolapse	Non-rectocele	Hypermobility	Non-rupture	Non-rupture	Dilation	44	26	-25	-21	-22	51
66	Non-constipatoin	47	No	No	No	No	Hypermobility	Vesicocele	Uterine prolapse	Non-rectocele	Hypermobility	Non-rupture	Non-rupture	Dilation	39	27	-18	-21	-20	45
67	Non-constipatoin	51	No	No	No	No	Hypermobility	Vesicocele	Uterine prolapse	Non-rectocele	Hypermobility	Non-rupture	Non-rupture	Dilation	34	26	-15	-21	-19	41
68	Non-constipatoin	47	No	No	No	No	Normal mobility	Non-vesicocele	Uterine prolapse	Non-rectocele	Normal mobility	Rupture	Non-rupture	Dilation	32	28	10	-21	-10	18
69	Non-constipatoin	73	No	No	No	No	Hypermobility	Vesicocele	Uterine prolapse	Non-rectocele	Hypermobility	Non-rupture	Non-rupture	Dilation	24	33	-21	-20	-23	54
70	Non-constipatoin	56	No	No	No	No	Hypermobility	Vesicocele	Uterine prolapse	Non-rectocele	Hypermobility	Non-rupture	Non-rupture	Dilation	33	32	-18	-20	-32	50
71	Non-constipatoin	57	No	No	No	No	Hypermobility	Vesicocele	Uterine prolapse	Non-rectocele	Normal mobility	Non-rupture	Non-rupture	Dilation	31	25	-3	-20	-8	28
72	Non-constipatoin	43	No	No	No	No	Normal mobility	Non-vesicocele	Uterine prolapse	Non-rectocele	Hypermobility	Non-rupture	Non-rupture	Dilation	30	30	8	-20	-28	22
73	Non-constipatoin	56	Yes	No	No	No	Hypermobility	Vesicocele	Uterine prolapse	Non-rectocele	Hypermobility	Non-rupture	Non-rupture	Dilation	30	26	-40	-19	-17	66
74	Constipatoin	76	Yes	No	No	No	Hypermobility	Vesicocele	Uterine prolapse	Non-rectocele	Hypermobility	Non-rupture	Non-rupture	Dilation	30	37	-32	-19	-34	69
75	Constipatoin	69	No	No	No	No	Hypermobility	Vesicocele	Uterine prolapse	Non-rectocele	Normal mobility	Non-rupture	Non-rupture	Dilation	26	26	-27	-19	-15	53
76	Non-constipatoin	55	No	No	No	No	Hypermobility	Vesicocele	Uterine prolapse	Non-rectocele	Hypermobility	Non-rupture	Non-rupture	Dilation	31	29	-17	-19	-26	46
77	Non-constipatoin	50	No	No	No	No	Hypermobility	Vesicocele	Uterine prolapse	Non-rectocele	Normal mobility	Non-rupture	Non-rupture	Dilation	30	25	-12	-19	-4	37
78	Non-constipatoin	66	Yes	No	No	No	Normal mobility	Non-vesicocele	Uterine prolapse	Non-rectocele	Normal mobility	Non-rupture	Non-rupture	Dilation	26	22	9	-19	5	13
79	Non-constipatoin	74	No	No	Yes	No	Normal mobility	Non-vesicocele	Uterine prolapse	Non-rectocele	Hypermobility	Non-rupture	Non-rupture	Dilation	28	27	9	-19	-21	18
80	Non-constipatoin	56	Yes	No	No	No	Hypermobility	Vesicocele	Uterine prolapse	Non-rectocele	Normal mobility	Non-rupture	Non-rupture	Dilation	28	25	-27	-18	-4	52
81	Constipatoin	55	Yes	No	No	No	Hypermobility	Vesicocele	Uterine prolapse	Non-rectocele	Hypermobility	Non-rupture	Non-rupture	Dilation	22	32	-21	-18	-25	53
82	Non-constipatoin	40	No	No	No	No	Hypermobility	Vesicocele	Uterine prolapse	Non-rectocele	Hypermobility	Non-rupture	Non-rupture	Dilation	27	23	-16	-18	-32	39
83	Non-constipatoin	48	No	No	No	No	Hypermobility	Vesicocele	Uterine prolapse	Non-rectocele	Hypermobility	Non-rupture	Non-rupture	Dilation	39	26	-15	-18	-29	41
84	Constipatoin	43	No	No	No	No	Hypermobility	Vesicocele	Uterine prolapse	Non-rectocele	Hypermobility	Rupture	Non-rupture	Dilation	28.8	29	-10	-18	-20	39
85	Non-constipatoin	42	No	No	No	No	Hypermobility	Vesicocele	Uterine prolapse	Non-rectocele	Hypermobility	Non-rupture	Non-rupture	Dilation	31	35	-11	-17	-26	46
86	Non-constipatoin	65	Yes	No	No	No	Normal mobility	Non-vesicocele	Uterine prolapse	Non-rectocele	Normal mobility	Non-rupture	Non-rupture	Non-dilation	15	25	7	-17	-7	18
87	Non-constipatoin	66	No	No	No	No	Hypermobility	Vesicocele	Uterine prolapse	Non-rectocele	Hypermobility	Non-rupture	Non-rupture	Dilation	33	29	-38	-16	-18	67
88	Non-constipatoin	71	No	No	No	No	Hypermobility	Vesicocele	Uterine prolapse	Non-rectocele	Hypermobility	Non-rupture	Non-rupture	Dilation	29	28	-35	-16	-23	63
89	Constipatoin	41	Yes	No	No	No	Hypermobility	Vesicocele	Uterine prolapse	Non-rectocele	Hypermobility	Non-rupture	Non-rupture	Dilation	29	26	-32	-16	-24	58
90	Non-constipatoin	42	No	No	No	No	Hypermobility	Vesicocele	Uterine prolapse	Non-rectocele	Hypermobility	Non-rupture	Non-rupture	Dilation	33	25	-19	-16	-23	44
91	Non-constipatoin	57	No	No	No	No	Hypermobility	Vesicocele	Uterine prolapse	Non-rectocele	Normal mobility	Non-rupture	Non-rupture	Non-dilation	19.6	27	-15	-16	1	42
92	Constipatoin	46	No	No	No	No	Hypermobility	Vesicocele	Uterine prolapse	Non-rectocele	Hypermobility	Non-rupture	Non-rupture	Dilation	32	27	-12	-16	-21	39
93	Constipatoin	40	No	No	No	No	Hypermobility	Vesicocele	Uterine prolapse	Non-rectocele	Hypermobility	Non-rupture	Non-rupture	Dilation	36	28	-12	-16	-23	40
94	Non-constipatoin	43	Yes	No	No	No	Hypermobility	Vesicocele	Uterine prolapse	Non-rectocele	Normal mobility	Non-rupture	Non-rupture	Dilation	24	25	-7	-16	-7	32
95	Constipatoin	71	Yes	No	No	No	Hypermobility	Vesicocele	Non-uterine prolapse	Non-rectocele	Hypermobility	Non-rupture	Non-rupture	Dilation	32	30	-4	-16	-28	34
96	Non-constipatoin	68	No	No	No	No	Hypermobility	Vesicocele	Uterine prolapse	Non-rectocele	Hypermobility	Non-rupture	Non-rupture	Dilation	27	25	-33	-15	-21	58
97	Non-constipatoin	73	No	No	No	No	Hypermobility	Vesicocele	Uterine prolapse	Non-rectocele	Hypermobility	Non-rupture	Non-rupture	Dilation	28	25	-33	-15	-15	58
98	Non-constipatoin	54	No	No	No	No	Hypermobility	Vesicocele	Uterine prolapse	Non-rectocele	Hypermobility	Non-rupture	Non-rupture	Dilation	35	24	-26	-15	-23	50
99	Non-constipatoin	48	Yes	No	No	No	Hypermobility	Vesicocele	Uterine prolapse	Non-rectocele	Hypermobility	Non-rupture	Non-rupture	Dilation	37	28	-18	-15	-23	46
100	Non-constipatoin	44	Yes	No	No	No	Hypermobility	Vesicocele	Uterine prolapse	Non-rectocele	Hypermobility	Non-rupture	Non-rupture	Dilation	22	30	-12	-15	-27	42
101	Non-constipatoin	77	No	No	No	No	Normal mobility	Vesicocele	Uterine prolapse	Non-rectocele	Hypermobility	Non-rupture	Non-rupture	Non-dilation	19	23	0	-15	-8	23
102	Non-constipatoin	41	No	No	No	No	Hypermobility	Vesicocele	Uterine prolapse	Non-rectocele	Hypermobility	Non-rupture	Non-rupture	Dilation	26	28	0	-15	-24	28
103	Non-constipatoin	57	No	No	No	No	Normal mobility	Non-vesicocele	Uterine prolapse	Non-rectocele	Hypermobility	Non-rupture	Non-rupture	Dilation	32	26	9	-15	-19	17
104	Constipatoin	47	No	No	Yes	Yes	Normal mobility	Non-vesicocele	Uterine prolapse	Rectocele	Normal mobility	Non-rupture	Non-rupture	Dilation	23	33	16	-15	-21	17
105	Non-constipatoin	58	No	No	No	No	Hypermobility	Vesicocele	Uterine prolapse	Non-rectocele	Hypermobility	Non-rupture	Non-rupture	Dilation	36	30	-26	-14	-25	56
106	Non-constipatoin	40	Yes	No	No	No	Hypermobility	Vesicocele	Uterine prolapse	Non-rectocele	Hypermobility	Non-rupture	Non-rupture	Dilation	39	32	-19	-14	-32	51
107	Non-constipatoin	45	No	No	No	No	Hypermobility	Vesicocele	Uterine prolapse	Non-rectocele	Hypermobility	Rupture	Non-rupture	Dilation	32	30	-12	-14	-28	42
108	Non-constipatoin	43	No	No	No	No	Hypermobility	Vesicocele	Uterine prolapse	Rectocele	Normal mobility	Non-rupture	Non-rupture	Dilation	40	30	-10	-14	-20	40
109	Non-constipatoin	42	Yes	No	No	No	Hypermobility	Vesicocele	Uterine prolapse	Non-rectocele	Hypermobility	Non-rupture	Non-rupture	Dilation	29	25	-9	-14	-22	34
110	Constipatoin	52	No	No	No	No	Hypermobility	Vesicocele	Uterine prolapse	Non-rectocele	Hypermobility	Non-rupture	Non-rupture	Dilation	26	34	-7	-14	-27	41
111	Non-constipatoin	46	No	No	No	No	Hypermobility	Vesicocele	Uterine prolapse	Non-rectocele	Hypermobility	Non-rupture	Non-rupture	Dilation	23	31	-4	-14	-20	35
112	Non-constipatoin	66	No	No	No	No	Hypermobility	Vesicocele	Uterine prolapse	Non-rectocele	Hypermobility	Non-rupture	Non-rupture	Dilation	20	21	-36	-13	-29	57
113	Non-constipatoin	67	No	No	Yes	No	Hypermobility	Vesicocele	Uterine prolapse	Non-rectocele	Normal mobility	Non-rupture	Non-rupture	Dilation	25	28	-35	-13	-6	63
114	Constipatoin	70	No	No	No	No	Hypermobility	Vesicocele	Uterine prolapse	Non-rectocele	Hypermobility	Non-rupture	Non-rupture	Dilation	33	28	-28	-13	-23	56
115	Non-constipatoin	48	No	No	No	No	Hypermobility	Vesicocele	Uterine prolapse	Non-rectocele	Hypermobility	Non-rupture	Non-rupture	Dilation	31	31	-24	-13	-29	55
116	Non-constipatoin	57	No	No	Yes	No	Hypermobility	Vesicocele	Uterine prolapse	Non-rectocele	Hypermobility	Non-rupture	Non-rupture	Dilation	35	29	-22	-13	-26	51
117	Non-constipatoin	44	No	No	No	No	Hypermobility	Vesicocele	Uterine prolapse	Non-rectocele	Hypermobility	Non-rupture	Non-rupture	Dilation	32	28	-21	-13	-30	49
118	Non-constipatoin	40	Yes	No	No	No	Hypermobility	Vesicocele	Uterine prolapse	Non-rectocele	Hypermobility	Non-rupture	Non-rupture	Dilation	34	29	-17	-13	-18	46
119	Non-constipatoin	50	No	No	No	No	Hypermobility	Vesicocele	Uterine prolapse	Non-rectocele	Hypermobility	Non-rupture	Non-rupture	Dilation	38	28	-9	-13	-16	37
120	Constipatoin	41	No	No	No	No	Normal mobility	Non-vesicocele	Uterine prolapse	Non-rectocele	Hypermobility	Non-rupture	Non-rupture	Dilation	30	25	4	-13	-23	21
121	Non-constipatoin	67	No	No	No	No	Normal mobility	Non-vesicocele	Uterine prolapse	Non-rectocele	Normal mobility	Non-rupture	Non-rupture	Non-dilation	17	29	16	-13	-1	13
122	Non-constipatoin	45	No	Yes	No	No	Hypermobility	Vesicocele	Uterine prolapse	Non-rectocele	Normal mobility	Non-rupture	Non-rupture	Dilation	29	30	-27	-12	-10	57
123	Non-constipatoin	49	No	No	No	No	Hypermobility	Vesicocele	Uterine prolapse	Non-rectocele	Hypermobility	Non-rupture	Non-rupture	Dilation	35	23	-23	-12	-20	46
124	Non-constipatoin	42	No	No	No	No	Hypermobility	Vesicocele	Uterine prolapse	Non-rectocele	Hypermobility	Non-rupture	Non-rupture	Dilation	33	26	-17	-12	-20	43
125	Constipatoin	53	No	No	No	No	Hypermobility	Vesicocele	Uterine prolapse	Non-rectocele	Hypermobility	Non-rupture	Non-rupture	Dilation	37	34	-15	-12	-20	49
126	Non-constipatoin	46	No	No	No	Yes	Hypermobility	Vesicocele	Uterine prolapse	Non-rectocele	Hypermobility	Non-rupture	Non-rupture	Dilation	27	27	-12	-12	-29	39
127	Non-constipatoin	43	No	No	No	No	Hypermobility	Vesicocele	Uterine prolapse	Non-rectocele	Hypermobility	Non-rupture	Non-rupture	Dilation	28	28	-11	-12	-17	39
128	Non-constipatoin	43	No	No	No	No	Hypermobility	Vesicocele	Uterine prolapse	Rectocele	Normal mobility	Non-rupture	Non-rupture	Dilation	38	28	-11	-12	-25	39
129	Constipatoin	40	No	No	No	No	Hypermobility	Vesicocele	Uterine prolapse	Non-rectocele	Hypermobility	Non-rupture	Non-rupture	Dilation	23	23	-9	-12	-28	32
130	Non-constipatoin	40	No	No	No	No	Hypermobility	Vesicocele	Uterine prolapse	Non-rectocele	Hypermobility	Non-rupture	Non-rupture	Dilation	33	33	-8	-12	-17	41
131	Non-constipatoin	61	No	Yes	No	No	Hypermobility	Vesicocele	Uterine prolapse	Non-rectocele	Hypermobility	Non-rupture	Non-rupture	Dilation	30	30	-39	-11	-23	69
132	Non-constipatoin	67	No	No	No	No	Hypermobility	Vesicocele	Uterine prolapse	Non-rectocele	Hypermobility	Rupture	Non-rupture	Dilation	33	33	-30	-11	-33	63
133	Non-constipatoin	40	No	No	No	No	Hypermobility	Vesicocele	Uterine prolapse	Non-rectocele	Hypermobility	Non-rupture	Non-rupture	Dilation	35	27	-25	-11	-20	52
134	Non-constipatoin	74	No	Yes	Yes	No	Hypermobility	Vesicocele	Uterine prolapse	Non-rectocele	Hypermobility	Non-rupture	Non-rupture	Dilation	40	30	-24	-11	-26	54
135	Non-constipatoin	49	No	No	No	No	Hypermobility	Vesicocele	Uterine prolapse	Non-rectocele	Hypermobility	Non-rupture	Non-rupture	Dilation	31	29	-20	-11	-25	49
136	Non-constipatoin	51	Yes	No	No	No	Hypermobility	Vesicocele	Uterine prolapse	Non-rectocele	Hypermobility	Non-rupture	Non-rupture	Dilation	27	23	-19	-11	-22	42
137	Non-constipatoin	46	No	No	No	No	Hypermobility	Vesicocele	Uterine prolapse	Non-rectocele	Hypermobility	Non-rupture	Non-rupture	Dilation	39	31	-15	-11	-23	46
138	Constipatoin	51	Yes	No	No	No	Hypermobility	Vesicocele	Uterine prolapse	Non-rectocele	Hypermobility	Non-rupture	Non-rupture	Dilation	23	25	-13	-11	-18	38
139	Non-constipatoin	47	No	No	No	No	Hypermobility	Vesicocele	Uterine prolapse	Non-rectocele	Hypermobility	Non-rupture	Non-rupture	Dilation	25	30	-13	-11	-27	43
140	Non-constipatoin	51	No	No	Yes	No	Hypermobility	Vesicocele	Uterine prolapse	Non-rectocele	Hypermobility	Non-rupture	Non-rupture	Dilation	28	24	-10	-11	-22	34
141	Constipatoin	67	No	No	No	No	Hypermobility	Vesicocele	Uterine prolapse	Non-rectocele	Hypermobility	Non-rupture	Non-rupture	Dilation	27	33	-7	-11	-21	40
142	Non-constipatoin	67	Yes	No	No	No	Hypermobility	Vesicocele	Uterine prolapse	Non-rectocele	Hypermobility	Non-rupture	Non-rupture	Dilation	26	26	-39	-10	-30	65
143	Non-constipatoin	41	Yes	No	No	No	Hypermobility	Vesicocele	Uterine prolapse	Non-rectocele	Hypermobility	Non-rupture	Non-rupture	Dilation	32	25	-18	-10	-16	43
144	Non-constipatoin	51	No	No	No	No	Hypermobility	Vesicocele	Uterine prolapse	Rectocele	Hypermobility	Non-rupture	Non-rupture	Dilation	30	26	-17	-10	-18	43
145	Non-constipatoin	61	No	No	No	No	Hypermobility	Vesicocele	Uterine prolapse	Non-rectocele	Hypermobility	Non-rupture	Non-rupture	Dilation	37	30	-12	-10	23	42
146	Non-constipatoin	51	No	No	No	No	Hypermobility	Vesicocele	Uterine prolapse	Non-rectocele	Hypermobility	Non-rupture	Non-rupture	Dilation	29	24	-7	-10	-21	31
147	Non-constipatoin	41	Yes	No	No	Yes	Hypermobility	Vesicocele	Uterine prolapse	Non-rectocele	Hypermobility	Non-rupture	Non-rupture	Dilation	25	32	-7	-10	-16	39
148	Non-constipatoin	41	Yes	No	No	No	Hypermobility	Vesicocele	Uterine prolapse	Non-rectocele	Hypermobility	Non-rupture	Non-rupture	Dilation	24	25	-6	-10	-21	31
149	Non-constipatoin	50	No	No	No	No	Hypermobility	Vesicocele	Uterine prolapse	Non-rectocele	Hypermobility	Non-rupture	Non-rupture	Dilation	29	26	-4	-10	-18	30
150	Non-constipatoin	49	No	No	No	Yes	Hypermobility	Vesicocele	Uterine prolapse	Non-rectocele	Hypermobility	Non-rupture	Non-rupture	Dilation	36	26	-2	-10	-19	28
151	Constipatoin	58	No	No	No	No	Normal mobility	Vesicocele	Uterine prolapse	Non-rectocele	Normal mobility	Non-rupture	Non-rupture	Dilation	23	23	0	-10	-12	23
152	Non-constipatoin	64	No	No	No	No	Hypermobility	Vesicocele	Non-uterine prolapse	Non-rectocele	Normal mobility	Non-rupture	Non-rupture	Dilation	26	24	0	-9.5	-8	24
153	Non-constipatoin	70	No	No	No	No	Hypermobility	Vesicocele	Uterine prolapse	Non-rectocele	Normal mobility	Rupture	Non-rupture	Dilation	30	28	-29	-9	-9	57
154	Non-constipatoin	68	Yes	No	No	No	Hypermobility	Vesicocele	Uterine prolapse	Non-rectocele	Hypermobility	Non-rupture	Rupture	Dilation	36	29	-27	-9	-17	56
155	Non-constipatoin	43	No	No	No	No	Hypermobility	Vesicocele	Uterine prolapse	Non-rectocele	Hypermobility	Non-rupture	Non-rupture	Dilation	35	30	-26	-9	-24	56
156	Non-constipatoin	59	No	No	No	No	Hypermobility	Vesicocele	Uterine prolapse	Non-rectocele	Normal mobility	Non-rupture	Non-rupture	Dilation	32	33	-26	-9	-22	59
157	Non-constipatoin	51	No	No	No	No	Hypermobility	Vesicocele	Uterine prolapse	Non-rectocele	Hypermobility	Non-rupture	Non-rupture	Dilation	31	30	-24	-9	-22	54
158	Non-constipatoin	51	No	No	No	No	Hypermobility	Vesicocele	Uterine prolapse	Non-rectocele	Normal mobility	Non-rupture	Non-rupture	Dilation	23	26	-20	-9	-6	46
159	Constipatoin	71	Yes	No	No	No	Hypermobility	Vesicocele	Uterine prolapse	Non-rectocele	Normal mobility	Non-rupture	Non-rupture	Dilation	28	23	-19	-9	-7	42
160	Non-constipatoin	58	No	No	No	No	Hypermobility	Vesicocele	Uterine prolapse	Non-rectocele	Hypermobility	Non-rupture	Non-rupture	Dilation	33	35	-19	-9	-30	54
161	Constipatoin	51	No	No	No	No	Hypermobility	Vesicocele	Non-uterine prolapse	Rectocele	Normal mobility	Non-rupture	Non-rupture	Dilation	30	33	-15	-9	-20	48
162	Non-constipatoin	51	Yes	No	No	No	Hypermobility	Vesicocele	Uterine prolapse	Non-rectocele	Hypermobility	Non-rupture	Non-rupture	Dilation	32	29	-10	-9	-27	39
163	Non-constipatoin	52	No	No	No	No	Hypermobility	Vesicocele	Uterine prolapse	Non-rectocele	Hypermobility	Non-rupture	Non-rupture	Dilation	20	29	-8	-9	-22	37
164	Non-constipatoin	42	No	No	No	No	Hypermobility	Vesicocele	Uterine prolapse	Non-rectocele	Hypermobility	Non-rupture	Non-rupture	Dilation	25	32	-8	-9	-19	40
165	Non-constipatoin	44	No	No	No	No	Hypermobility	Vesicocele	Uterine prolapse	Non-rectocele	Hypermobility	Non-rupture	Non-rupture	Dilation	22	30	-5	-9	-23	35
166	Non-constipatoin	49	No	No	No	No	Hypermobility	Vesicocele	Uterine prolapse	Non-rectocele	Hypermobility	Non-rupture	Non-rupture	Dilation	29	26	-4	-9	18	30
167	Non-constipatoin	40	No	No	No	Yes	Hypermobility	Vesicocele	Uterine prolapse	Non-rectocele	Normal mobility	Non-rupture	Non-rupture	Dilation	34	30	-4	-9	-4	34
168	Constipatoin	45	No	No	No	No	Hypermobility	Vesicocele	Uterine prolapse	Non-rectocele	Hypermobility	Non-rupture	Non-rupture	Dilation	24	30	0	-9	-17	30
169	Non-constipatoin	51	Yes	No	Yes	No	Hypermobility	Vesicocele	Uterine prolapse	Non-rectocele	Normal mobility	Non-rupture	Non-rupture	Dilation	44	30	0	-9	-11	30
170	Non-constipatoin	43	No	No	No	No	Hypermobility	Non-vesicocele	Uterine prolapse	Non-rectocele	Normal mobility	Non-rupture	Non-rupture	Dilation	24	27	4	-9	-16	23
171	Non-constipatoin	50	No	No	No	No	Normal mobility	Non-vesicocele	Uterine prolapse	Non-rectocele	Hypermobility	Non-rupture	Non-rupture	Dilation	33	29	8	-9	-16	21
172	Non-constipatoin	49	No	No	No	No	Normal mobility	Non-vesicocele	Uterine prolapse	Non-rectocele	Normal mobility	Non-rupture	Non-rupture	Dilation	35	31	13	-9	-10	18
173	Non-constipatoin	52	No	No	No	No	Hypermobility	Vesicocele	Uterine prolapse	Non-rectocele	Hypermobility	Non-rupture	Non-rupture	Dilation	24	24	-33	-8	-20	57
174	Non-constipatoin	74	Yes	No	No	No	Hypermobility	Vesicocele	Uterine prolapse	Non-rectocele	Hypermobility	Non-rupture	Non-rupture	Dilation	33	28	-32	-8	-15	60
175	Non-constipatoin	54	No	No	No	No	Hypermobility	Vesicocele	Uterine prolapse	Non-rectocele	Hypermobility	Non-rupture	Non-rupture	Dilation	32	29	-26	-8	-28	55
176	Non-constipatoin	49	Yes	No	No	No	Hypermobility	Vesicocele	Uterine prolapse	Non-rectocele	Hypermobility	Non-rupture	Non-rupture	Dilation	33	28	-22	-8	-19	50
177	Constipatoin	51	No	No	No	No	Hypermobility	Vesicocele	Uterine prolapse	Non-rectocele	Normal mobility	Non-rupture	Non-rupture	Dilation	29	28	-21	-8	-12	49
178	Non-constipatoin	40	No	No	No	No	Hypermobility	Vesicocele	Uterine prolapse	Non-rectocele	Normal mobility	Non-rupture	Non-rupture	Dilation	36	29	-16	-8	-10	45
179	Constipatoin	57	No	No	No	No	Hypermobility	Vesicocele	Uterine prolapse	Non-rectocele	Hypermobility	Non-rupture	Non-rupture	Dilation	25	28	-13	-8	-15	41
180	Non-constipatoin	47	No	No	No	No	Hypermobility	Vesicocele	Uterine prolapse	Non-rectocele	Normal mobility	Non-rupture	Non-rupture	Dilation	25	28	-12	-8	-14	40
181	Non-constipatoin	41	No	No	No	No	Normal mobility	Vesicocele	Uterine prolapse	Non-rectocele	Hypermobility	Non-rupture	Non-rupture	Dilation	31	27	-5	-8	-17	32
182	Non-constipatoin	54	No	No	No	No	Hypermobility	Vesicocele	Uterine prolapse	Non-rectocele	Normal mobility	Non-rupture	Rupture	Dilation	30	28	-5	-8	-13	33
183	Constipatoin	47	No	No	No	No	Hypermobility	Vesicocele	Uterine prolapse	Non-rectocele	Hypermobility	Non-rupture	Non-rupture	Dilation	29	28	-4	-8	-17	32
184	Non-constipatoin	69	No	No	No	No	Hypermobility	Vesicocele	Uterine prolapse	Non-rectocele	Hypermobility	Non-rupture	Non-rupture	Non-dilation	17	32	-4	-8	-21	36
185	Non-constipatoin	43	No	No	No	No	Hypermobility	Vesicocele	Uterine prolapse	Non-rectocele	Hypermobility	Non-rupture	Non-rupture	Non-dilation	15	35	-4	-7.7	-23	39
186	Constipatoin	77	No	No	No	No	Hypermobility	Vesicocele	Uterine prolapse	Non-rectocele	Normal mobility	Non-rupture	Non-rupture	Dilation	24	26	-28	-7	-12	54
187	Non-constipatoin	49	No	No	No	No	Hypermobility	Vesicocele	Uterine prolapse	Non-rectocele	Hypermobility	Non-rupture	Non-rupture	Dilation	23	22	-21	-7	-19	43
188	Non-constipatoin	49	No	No	No	No	Hypermobility	Vesicocele	Uterine prolapse	Non-rectocele	Hypermobility	Rupture	Non-rupture	Dilation	41	27	-17	-7	-22	44
189	Non-constipatoin	66	No	No	No	No	Hypermobility	Vesicocele	Uterine prolapse	Non-rectocele	Hypermobility	Non-rupture	Rupture	Dilation	21	25	-13	-7	-16	38
190	Non-constipatoin	40	No	No	No	No	Hypermobility	Vesicocele	Uterine prolapse	Non-rectocele	Hypermobility	Non-rupture	Non-rupture	Dilation	36	25	-12	-7	-19	37
191	Non-constipatoin	40	No	No	No	No	Hypermobility	Vesicocele	Uterine prolapse	Non-rectocele	Hypermobility	Non-rupture	Non-rupture	Dilation	31	32	-10	-7	-15	42
192	Non-constipatoin	43	No	No	No	No	Hypermobility	Vesicocele	Uterine prolapse	Non-rectocele	Hypermobility	Non-rupture	Non-rupture	Dilation	29	24	-8	-7	-14	32
193	Non-constipatoin	41	No	No	No	No	Hypermobility	Vesicocele	Uterine prolapse	Non-rectocele	Normal mobility	Non-rupture	Non-rupture	Dilation	25	25	-7	-7	-13	32
194	Non-constipatoin	56	No	No	No	No	Hypermobility	Vesicocele	Uterine prolapse	Non-rectocele	Hypermobility	Non-rupture	Non-rupture	Dilation	28	32	-7	-7	-16	39
195	Non-constipatoin	43	No	No	No	No	Hypermobility	Vesicocele	Uterine prolapse	Non-rectocele	Normal mobility	Non-rupture	Non-rupture	Dilation	26	26	-6	-7	-13	32
196	Non-constipatoin	50	Yes	No	No	No	Hypermobility	Vesicocele	Uterine prolapse	Non-rectocele	Hypermobility	Non-rupture	Non-rupture	Dilation	26	28	-6	-7	-18	34
197	Non-constipatoin	46	No	No	No	No	Hypermobility	Vesicocele	Uterine prolapse	Non-rectocele	Hypermobility	Non-rupture	Non-rupture	Dilation	29	33	-5	-7	-16	38
198	Non-constipatoin	42	No	No	No	No	Hypermobility	Vesicocele	Uterine prolapse	Non-rectocele	Hypermobility	Non-rupture	Non-rupture	Non-dilation	19	29	-3	-7	-15	32
199	Non-constipatoin	41	No	No	No	No	Normal mobility	Vesicocele	Non-uterine prolapse	Non-rectocele	Hypermobility	Non-rupture	Non-rupture	Dilation	35	23	-1	-7	-16	24
200	Constipatoin	65	No	No	Yes	No	Hypermobility	Vesicocele	Uterine prolapse	Non-rectocele	Hypermobility	Non-rupture	Non-rupture	Dilation	20	25	0	-7	-28	25
201	Constipatoin	57	Yes	No	No	No	Normal mobility	Non-vesicocele	Uterine prolapse	Non-rectocele	Normal mobility	Non-rupture	Non-rupture	Non-dilation	20	29	10.4	-7	12	18.6
202	Non-constipatoin	53	No	No	No	Yes	Hypermobility	Vesicocele	Uterine prolapse	Non-rectocele	Hypermobility	Non-rupture	Non-rupture	Dilation	36	29	-39	-6	-17	68
203	Non-constipatoin	41	No	No	No	No	Hypermobility	Vesicocele	Uterine prolapse	Non-rectocele	Hypermobility	Non-rupture	Non-rupture	Non-dilation	35	31	-26	-6	-32	57
204	Constipatoin	41	No	No	No	No	Hypermobility	Vesicocele	Uterine prolapse	Non-rectocele	Hypermobility	Non-rupture	Non-rupture	Dilation	34	28	-22	-6	-21	50
205	Non-constipatoin	47	No	No	No	No	Hypermobility	Vesicocele	Uterine prolapse	Non-rectocele	Hypermobility	Non-rupture	Non-rupture	Dilation	23	26	-17	-6	-20	43
206	Constipatoin	40	No	No	No	No	Hypermobility	Vesicocele	Uterine prolapse	Non-rectocele	Hypermobility	Non-rupture	Non-rupture	Dilation	35	32	-15	-6	-24	47
207	Non-constipatoin	40	No	No	No	No	Hypermobility	Vesicocele	Uterine prolapse	Non-rectocele	Hypermobility	Non-rupture	Non-rupture	Dilation	27	26	-14	-6	-21	40
208	Non-constipatoin	42	No	No	No	No	Hypermobility	Vesicocele	Uterine prolapse	Non-rectocele	Hypermobility	Non-rupture	Non-rupture	Dilation	25	35	-11	-6	-23	46
209	Non-constipatoin	51	No	No	No	No	Hypermobility	Vesicocele	Uterine prolapse	Non-rectocele	Hypermobility	Non-rupture	Non-rupture	Dilation	31	29	-10	-6	-19	39
210	Constipatoin	42	No	No	No	No	Hypermobility	Vesicocele	Uterine prolapse	Non-rectocele	Hypermobility	Non-rupture	Non-rupture	Dilation	21	30	-8	-6	-18	38
211	Non-constipatoin	42	No	No	No	No	Hypermobility	Vesicocele	Uterine prolapse	Non-rectocele	Normal mobility	Non-rupture	Non-rupture	Dilation	24	27	-5	-6	-13	32
212	Non-constipatoin	47	No	No	No	No	Hypermobility	Vesicocele	Uterine prolapse	Non-rectocele	Hypermobility	Non-rupture	Non-rupture	Dilation	21	28	-5	-6	-15	33
213	Non-constipatoin	51	No	No	No	No	Hypermobility	Vesicocele	Uterine prolapse	Non-rectocele	Hypermobility	Non-rupture	Non-rupture	Dilation	31	29	-5	-6	-25	34
214	Non-constipatoin	41	Yes	No	No	No	Hypermobility	Vesicocele	Uterine prolapse	Non-rectocele	Hypermobility	Non-rupture	Non-rupture	Dilation	24	27	-4	-6	-15	31
215	Non-constipatoin	42	No	No	No	No	Hypermobility	Non-vesicocele	Uterine prolapse	Non-rectocele	Normal mobility	Non-rupture	Non-rupture	Dilation	22	31	3	-6	-12	28
216	Non-constipatoin	44	No	No	No	No	Hypermobility	Non-vesicocele	Uterine prolapse	Non-rectocele	Normal mobility	Non-rupture	Non-rupture	Dilation	20	33	6	-6	-11	27
217	Non-constipatoin	40	No	No	No	No	Hypermobility	Non-vesicocele	Uterine prolapse	Non-rectocele	Normal mobility	Non-rupture	Non-rupture	Dilation	22	35	8	-6	-13	27
218	Non-constipatoin	52	Yes	No	No	No	Hypermobility	Vesicocele	Uterine prolapse	Non-rectocele	Hypermobility	Non-rupture	Non-rupture	Dilation	26	20	-18	-5.3	-21	38
219	Non-constipatoin	66	No	No	No	No	Hypermobility	Vesicocele	Uterine prolapse	Non-rectocele	Hypermobility	Non-rupture	Non-rupture	Dilation	30	26	-25	-5	-20	51
220	Constipatoin	63	No	No	No	No	Hypermobility	Vesicocele	Uterine prolapse	Non-rectocele	Hypermobility	Non-rupture	Non-rupture	Dilation	38	32	-24	-5	-16	56
221	Constipatoin	60	No	No	No	No	Hypermobility	Vesicocele	Uterine prolapse	Non-rectocele	Hypermobility	Non-rupture	Non-rupture	Dilation	41	29	-16	-5	-19	45
222	Non-constipatoin	40	No	No	No	No	Hypermobility	Vesicocele	Uterine prolapse	Rectocele	Normal mobility	Non-rupture	Non-rupture	Non-dilation	19	22	-15	-5	-26	37
223	Non-constipatoin	41	Yes	No	No	No	Hypermobility	Vesicocele	Uterine prolapse	Non-rectocele	Hypermobility	Non-rupture	Non-rupture	Dilation	29	28	-15	-5	-15	43
224	Non-constipatoin	40	No	No	No	No	Hypermobility	Vesicocele	Uterine prolapse	Non-rectocele	Hypermobility	Non-rupture	Non-rupture	Dilation	28	26	-12	-5	-20	38
225	Non-constipatoin	53	No	No	No	No	Hypermobility	Vesicocele	Uterine prolapse	Non-rectocele	Hypermobility	Non-rupture	Non-rupture	Dilation	29	29	-12	-5	-23	41
226	Non-constipatoin	42	Yes	No	No	No	Hypermobility	Vesicocele	Uterine prolapse	Non-rectocele	Normal mobility	Non-rupture	Non-rupture	Dilation	29	24	-11	-5	-4	35
227	Constipatoin	43	Yes	No	No	No	Hypermobility	Vesicocele	Uterine prolapse	Non-rectocele	Hypermobility	Non-rupture	Non-rupture	Dilation	24	32	-11	-5	-18	43
228	Non-constipatoin	53	Yes	No	No	No	Hypermobility	Vesicocele	Uterine prolapse	Non-rectocele	Hypermobility	Non-rupture	Non-rupture	Dilation	39	30	-10	-5	-15	40
229	Non-constipatoin	53	No	No	No	No	Hypermobility	Vesicocele	Uterine prolapse	Non-rectocele	Normal mobility	Non-rupture	Rupture	Non-dilation	19	5	-9	-5	-14	14
230	Non-constipatoin	48	No	No	No	No	Hypermobility	Vesicocele	Uterine prolapse	Non-rectocele	Hypermobility	Non-rupture	Non-rupture	Dilation	26	31	-6	-5	-16	37
231	Non-constipatoin	40	No	No	No	No	Hypermobility	Vesicocele	Uterine prolapse	Non-rectocele	Hypermobility	Non-rupture	Non-rupture	Dilation	22	32	-5	-5	-19	37
232	Non-constipatoin	50	Yes	No	No	No	Hypermobility	Vesicocele	Uterine prolapse	Non-rectocele	Normal mobility	Non-rupture	Non-rupture	Dilation	28	27	-2	-5	-16	29
233	Non-constipatoin	44	No	No	No	No	Hypermobility	Vesicocele	Uterine prolapse	Non-rectocele	Hypermobility	Non-rupture	Non-rupture	Dilation	23	33	-1	-5	-20	34
234	Non-constipatoin	61	No	No	No	No	Hypermobility	Vesicocele	Uterine prolapse	Non-rectocele	Hypermobility	Non-rupture	Non-rupture	Dilation	21	29	0	-5	-26	29
235	Non-constipatoin	50	No	No	No	No	Normal mobility	Non-vesicocele	Uterine prolapse	Non-rectocele	Normal mobility	Non-rupture	Non-rupture	Non-dilation	23	26	4	-5	-12	22
236	Non-constipatoin	46	No	No	No	No	Hypermobility	Non-vesicocele	Uterine prolapse	Non-rectocele	Hypermobility	Non-rupture	Non-rupture	Dilation	24	30	4	-5	-20	26
237	Non-constipatoin	47	No	No	No	No	Normal mobility	Non-vesicocele	Uterine prolapse	Non-rectocele	Normal mobility	Non-rupture	Non-rupture	Non-dilation	19	26	9	-5	-7	17
238	Non-constipatoin	41	No	No	No	No	Normal mobility	Non-vesicocele	Uterine prolapse	Non-rectocele	Hypermobility	Non-rupture	Non-rupture	Non-dilation	16	31	9	-5	-19	22
239	Constipatoin	68	Yes	No	No	No	Normal mobility	Non-vesicocele	Uterine prolapse	Non-rectocele	Normal mobility	Rupture	Non-rupture	Dilation	32	31	19	-5	-9	12
240	Non-constipatoin	42	No	No	No	No	Hypermobility	Vesicocele	Uterine prolapse	Non-rectocele	Normal mobility	Non-rupture	Non-rupture	Non-dilation	18	26	-20	-4	-13	46
241	Non-constipatoin	41	No	No	No	No	Hypermobility	Vesicocele	Uterine prolapse	Non-rectocele	Hypermobility	Non-rupture	Non-rupture	Dilation	32	27	-18	-4	-21	45
242	Non-constipatoin	53	Yes	No	No	No	Hypermobility	Vesicocele	Uterine prolapse	Non-rectocele	Hypermobility	Non-rupture	Non-rupture	Dilation	23	26	-15	-4	-16	41
243	Non-constipatoin	48	No	No	No	No	Hypermobility	Vesicocele	Uterine prolapse	Non-rectocele	Hypermobility	Non-rupture	Non-rupture	Dilation	22	28	-15	-4	-18	43
244	Non-constipatoin	40	No	No	No	No	Hypermobility	Vesicocele	Uterine prolapse	Non-rectocele	Hypermobility	Non-rupture	Non-rupture	Dilation	24	31	-11	-4	-18	42
245	Non-constipatoin	59	No	No	No	No	Hypermobility	Vesicocele	Uterine prolapse	Non-rectocele	Hypermobility	Non-rupture	Non-rupture	Dilation	29	33	-10	-4	-16	43
246	Constipatoin	41	No	No	No	No	Hypermobility	Vesicocele	Uterine prolapse	Non-rectocele	Hypermobility	Non-rupture	Non-rupture	Dilation	27	27	-6	-4	-17	33
247	Constipatoin	41	No	No	No	No	Hypermobility	Vesicocele	Uterine prolapse	Non-rectocele	Normal mobility	Non-rupture	Non-rupture	Dilation	29	27	-6	-4	-11	33
248	Non-constipatoin	42	No	No	No	No	Hypermobility	Vesicocele	Uterine prolapse	Non-rectocele	Normal mobility	Non-rupture	Non-rupture	Dilation	31	28	-5	-4	-13	33
249	Non-constipatoin	49	Yes	No	No	No	Hypermobility	Vesicocele	Uterine prolapse	Non-rectocele	Hypermobility	Non-rupture	Non-rupture	Dilation	20	31	-5	-4	-21	36
250	Constipatoin	42	Yes	No	No	No	Hypermobility	Vesicocele	Uterine prolapse	Non-rectocele	Hypermobility	Non-rupture	Non-rupture	Dilation	24	31	-5	-4	-16	36
251	Non-constipatoin	46	No	No	No	No	Hypermobility	Vesicocele	Uterine prolapse	Non-rectocele	Normal mobility	Non-rupture	Non-rupture	Dilation	27	29	-3	-4	-14	32
252	Constipatoin	43	No	No	No	No	Hypermobility	Vesicocele	Uterine prolapse	Non-rectocele	Hypermobility	Non-rupture	Non-rupture	Dilation	29	30	-2	-4	-19	32
253	Non-constipatoin	76	No	No	No	No	Hypermobility	Vesicocele	Non-uterine prolapse	Rectocele	Normal mobility	Non-rupture	Non-rupture	Dilation	28	29	0	-4	-16	29
254	Constipatoin	50	No	No	No	No	Normal mobility	Vesicocele	Uterine prolapse	Non-rectocele	Normal mobility	Non-rupture	Non-rupture	Dilation	30	29	0	-4	-4	29
255	Non-constipatoin	46	No	No	No	No	Hypermobility	Vesicocele	Uterine prolapse	Non-rectocele	Hypermobility	Non-rupture	Non-rupture	Dilation	34	29	0	-4	-18	29
256	Non-constipatoin	49	Yes	No	No	No	Hypermobility	Vesicocele	Uterine prolapse	Non-rectocele	Hypermobility	Rupture	Non-rupture	Dilation	28	29	-22	-3	-21	51
257	Non-constipatoin	48	No	No	No	No	Hypermobility	Vesicocele	Uterine prolapse	Non-rectocele	Hypermobility	Non-rupture	Non-rupture	Dilation	33	27	-19	-3	-17	46
258	Non-constipatoin	45	Yes	No	No	No	Hypermobility	Vesicocele	Uterine prolapse	Rectocele	Normal mobility	Non-rupture	Non-rupture	Dilation	27	27	-17	-3	-14	44
259	Non-constipatoin	41	No	No	No	No	Hypermobility	Vesicocele	Uterine prolapse	Non-rectocele	Normal mobility	Non-rupture	Non-rupture	Dilation	33	30	-17	-3	-10	47
260	Non-constipatoin	69	No	No	No	No	Hypermobility	Vesicocele	Uterine prolapse	Non-rectocele	Normal mobility	Non-rupture	Non-rupture	Dilation	23	28	-15	-3	-5	43
261	Non-constipatoin	41	No	No	No	No	Hypermobility	Vesicocele	Uterine prolapse	Non-rectocele	Hypermobility	Non-rupture	Non-rupture	Dilation	31	28	-15	-3	-19	43
262	Non-constipatoin	40	No	No	No	No	Hypermobility	Vesicocele	Uterine prolapse	Non-rectocele	Hypermobility	Non-rupture	Non-rupture	Dilation	31	32	-15	-3	-23	47
263	Non-constipatoin	49	No	No	No	No	Hypermobility	Vesicocele	Uterine prolapse	Non-rectocele	Hypermobility	Non-rupture	Non-rupture	Dilation	32	28	-14	-3	-20	42
264	Non-constipatoin	52	Yes	No	No	No	Hypermobility	Vesicocele	Uterine prolapse	Non-rectocele	Normal mobility	Rupture	Non-rupture	Non-dilation	26	26	-11	-3	-10	37
265	Non-constipatoin	48	No	No	No	No	Hypermobility	Vesicocele	Uterine prolapse	Non-rectocele	Hypermobility	Non-rupture	Non-rupture	Dilation	24	29	-10	-3	-18	39
266	Non-constipatoin	46	No	No	No	No	Hypermobility	Vesicocele	Uterine prolapse	Non-rectocele	Normal mobility	Non-rupture	Non-rupture	Dilation	29	24	-9	-3	-13	33
267	Non-constipatoin	51	No	No	No	No	Hypermobility	Vesicocele	Uterine prolapse	Non-rectocele	Normal mobility	Non-rupture	Non-rupture	Dilation	29	23	-8	-3	-8	31
268	Non-constipatoin	41	No	No	No	No	Hypermobility	Vesicocele	Uterine prolapse	Non-rectocele	Normal mobility	Non-rupture	Non-rupture	Non-dilation	17	26	-7	-3	-5	33
269	Constipatoin	49	No	No	No	No	Hypermobility	Vesicocele	Uterine prolapse	Non-rectocele	Hypermobility	Non-rupture	Non-rupture	Dilation	24	30	-5	-3	-15	35
270	Non-constipatoin	43	No	No	No	No	Hypermobility	Vesicocele	Uterine prolapse	Non-rectocele	Hypermobility	Non-rupture	Non-rupture	Dilation	28.9	31	-5	-3	-13	36
271	Non-constipatoin	42	No	No	No	No	Hypermobility	Vesicocele	Uterine prolapse	Non-rectocele	Hypermobility	Non-rupture	Non-rupture	Dilation	22	34	-5	-3	-18	39
272	Non-constipatoin	44	No	No	No	No	Hypermobility	Non-vesicocele	Uterine prolapse	Non-rectocele	Hypermobility	Non-rupture	Non-rupture	Dilation	21	28	-2	-3	-15	30
273	Constipatoin	45	No	No	No	No	Hypermobility	Vesicocele	Uterine prolapse	Non-rectocele	Normal mobility	Non-rupture	Non-rupture	Dilation	21	28	-2	-3	-3	30
274	Non-constipatoin	45	No	No	No	No	Hypermobility	Vesicocele	Uterine prolapse	Non-rectocele	Normal mobility	Non-rupture	Non-rupture	Non-dilation	14	25	-1	-3	-9	26
275	Non-constipatoin	42	No	No	No	No	Hypermobility	Vesicocele	Uterine prolapse	Non-rectocele	Hypermobility	Non-rupture	Non-rupture	Dilation	20	30	-1	-3	-15	31
276	Non-constipatoin	40	No	No	No	No	Hypermobility	Vesicocele	Uterine prolapse	Non-rectocele	Hypermobility	Non-rupture	Non-rupture	Dilation	23	26	0	-3	-16	26
277	Non-constipatoin	40	No	No	No	No	Normal mobility	Non-vesicocele	Uterine prolapse	Non-rectocele	Normal mobility	Non-rupture	Non-rupture	Dilation	20	27	4	-3	-10	23
278	Non-constipatoin	43	No	No	No	No	Hypermobility	Vesicocele	Uterine prolapse	Non-rectocele	Hypermobility	Rupture	Non-rupture	Dilation	30	25	-19	-2	-20	44
279	Non-constipatoin	43	No	No	No	No	Hypermobility	Vesicocele	Uterine prolapse	Non-rectocele	Normal mobility	Non-rupture	Non-rupture	Dilation	25	24	-18	-2	-6	42
280	Constipatoin	65	No	No	No	No	Hypermobility	Vesicocele	Uterine prolapse	Non-rectocele	Hypermobility	Non-rupture	Non-rupture	Dilation	27	29	-17	-2	-16	46
281	Constipatoin	47	No	No	No	No	Hypermobility	Vesicocele	Uterine prolapse	Rectocele	Normal mobility	Non-rupture	Non-rupture	Dilation	21	27	-13	-2	-14	40
282	Non-constipatoin	41	No	No	No	No	Hypermobility	Vesicocele	Uterine prolapse	Rectocele	Normal mobility	Non-rupture	Non-rupture	Dilation	22	28	-11	-2	-10	39
283	Non-constipatoin	48	No	No	No	No	Hypermobility	Vesicocele	Uterine prolapse	Non-rectocele	Hypermobility	Non-rupture	Non-rupture	Dilation	20	33	-11	-2	-15	44
284	Non-constipatoin	41	No	No	No	No	Hypermobility	Vesicocele	Uterine prolapse	Non-rectocele	Hypermobility	Non-rupture	Non-rupture	Non-dilation	19	34	-9	-2	-24	43
285	Non-constipatoin	51	No	No	No	No	Hypermobility	Vesicocele	Uterine prolapse	Non-rectocele	Normal mobility	Non-rupture	Non-rupture	Dilation	28	28	-8	-2	-10	36
286	Constipatoin	46	Yes	No	No	No	Hypermobility	Vesicocele	Uterine prolapse	Non-rectocele	Hypermobility	Non-rupture	Non-rupture	Dilation	24	30	-7	-2	-17	37
287	Non-constipatoin	46	No	No	No	No	Hypermobility	Vesicocele	Uterine prolapse	Non-rectocele	Hypermobility	Non-rupture	Non-rupture	Dilation	21	26	-6	-2	-16	32
288	Constipatoin	43	No	No	No	No	Normal mobility	Non-vesicocele	Uterine prolapse	Non-rectocele	Normal mobility	Non-rupture	Non-rupture	Dilation	23	24	3	-2	-12	21
289	Non-constipatoin	48	No	No	No	No	Normal mobility	Non-vesicocele	Uterine prolapse	Rectocele	Normal mobility	Non-rupture	Non-rupture	Non-dilation	21	19	6	-2	-14	13
290	Non-constipatoin	45	No	No	No	No	Normal mobility	Non-vesicocele	Uterine prolapse	Non-rectocele	Hypermobility	Non-rupture	Non-rupture	Non-dilation	16	24	6	-2	-16	18
291	Non-constipatoin	78	No	No	No	No	Hypermobility	Vesicocele	Uterine prolapse	Non-rectocele	Hypermobility	Non-rupture	Non-rupture	Non-dilation	19	28	-24	-1	-20	52
292	Non-constipatoin	66	Yes	No	No	No	Hypermobility	Vesicocele	Uterine prolapse	Non-rectocele	Normal mobility	Non-rupture	Non-rupture	Dilation	29	28	-24	-1	1	52
293	Non-constipatoin	63	Yes	No	No	No	Hypermobility	Vesicocele	Uterine prolapse	Non-rectocele	Normal mobility	Non-rupture	Non-rupture	Dilation	27	25	-21	-1	-9	46
294	Non-constipatoin	61	Yes	No	No	No	Hypermobility	Vesicocele	Uterine prolapse	Non-rectocele	Hypermobility	Non-rupture	Non-rupture	Dilation	39	27	-21	-1	-16	48
295	Non-constipatoin	71	No	No	No	No	Hypermobility	Vesicocele	Uterine prolapse	Non-rectocele	Hypermobility	Non-rupture	Non-rupture	Dilation	34	26	-20	-1	-16	46
296	Non-constipatoin	69	No	No	No	No	Hypermobility	Vesicocele	Uterine prolapse	Non-rectocele	Hypermobility	Non-rupture	Non-rupture	Dilation	27	27	-20	-1	-18	47
297	Non-constipatoin	41	No	No	No	No	Hypermobility	Vesicocele	Uterine prolapse	Non-rectocele	Hypermobility	Non-rupture	Non-rupture	Dilation	35	29	-15	-1	-23	44
298	Non-constipatoin	44	No	No	No	No	Hypermobility	Vesicocele	Uterine prolapse	Non-rectocele	Normal mobility	Non-rupture	Non-rupture	Dilation	25	25	-14	-1	-12	39
299	Non-constipatoin	49	No	No	No	No	Hypermobility	Vesicocele	Uterine prolapse	Rectocele	Normal mobility	Non-rupture	Non-rupture	Dilation	23	28	-14	-1	-19	42
300	Non-constipatoin	50	No	Yes	No	No	Hypermobility	Vesicocele	Uterine prolapse	Non-rectocele	Normal mobility	Non-rupture	Non-rupture	Non-dilation	19	29	-13	-1	-13	42
301	Non-constipatoin	41	No	No	No	No	Hypermobility	Vesicocele	Uterine prolapse	Non-rectocele	Hypermobility	Non-rupture	Non-rupture	Dilation	29	31	-13	-1	-22	44
302	Non-constipatoin	40	No	No	No	No	Hypermobility	Vesicocele	Uterine prolapse	Non-rectocele	Hypermobility	Non-rupture	Non-rupture	Dilation	37	22	-12	-1	-16	34
303	Non-constipatoin	51	No	No	No	No	Hypermobility	Vesicocele	Uterine prolapse	Non-rectocele	Normal mobility	Non-rupture	Non-rupture	Dilation	22	28	-12	-1	-10	40
304	Non-constipatoin	41	No	No	No	No	Hypermobility	Vesicocele	Uterine prolapse	Non-rectocele	Normal mobility	Non-rupture	Non-rupture	Dilation	20	32	-12	-1	-9	44
305	Non-constipatoin	66	No	No	No	No	Hypermobility	Vesicocele	Uterine prolapse	Non-rectocele	Normal mobility	Non-rupture	Non-rupture	Dilation	31	29	-11	-1	-12	40
306	Non-constipatoin	47	Yes	No	No	No	Hypermobility	Vesicocele	Uterine prolapse	Non-rectocele	Hypermobility	Non-rupture	Non-rupture	Dilation	40	28	-10	-1	-16	38
307	Non-constipatoin	40	No	No	No	No	Hypermobility	Vesicocele	Uterine prolapse	Non-rectocele	Normal mobility	Non-rupture	Non-rupture	Dilation	35	30	-8	-1	-10	38
308	Non-constipatoin	41	No	No	No	No	Hypermobility	Vesicocele	Uterine prolapse	Non-rectocele	Hypermobility	Non-rupture	Non-rupture	Dilation	27	27	-7	-1	-17	34
309	Constipatoin	40	Yes	No	No	No	Hypermobility	Vesicocele	Uterine prolapse	Non-rectocele	Normal mobility	Non-rupture	Non-rupture	Dilation	30	27	-7	-1	-11	34
310	Constipatoin	47	No	No	No	No	Hypermobility	Vesicocele	Uterine prolapse	Rectocele	Normal mobility	Non-rupture	Non-rupture	Dilation	28	21	-6	-1	-15	27
311	Non-constipatoin	51	No	No	No	No	Hypermobility	Vesicocele	Uterine prolapse	Non-rectocele	Normal mobility	Non-rupture	Non-rupture	Dilation	25	25	-6	-1	-9	31
312	Constipatoin	50	No	No	No	No	Hypermobility	Vesicocele	Uterine prolapse	Rectocele	Normal mobility	Non-rupture	Non-rupture	Dilation	20	26	-6	-1	-18	32
313	Non-constipatoin	45	No	No	No	Yes	Hypermobility	Vesicocele	Uterine prolapse	Non-rectocele	Hypermobility	Non-rupture	Non-rupture	Dilation	30	37	-5	-1	-21	42
314	Non-constipatoin	45	No	Yes	No	No	Hypermobility	Vesicocele	Uterine prolapse	Non-rectocele	Hypermobility	Non-rupture	Non-rupture	Dilation	29	31	-4	-1	-15	35
315	Non-constipatoin	57	Yes	No	No	No	Hypermobility	Vesicocele	Uterine prolapse	Non-rectocele	Normal mobility	Non-rupture	Non-rupture	Dilation	26	26	-3	-1	-15	29
316	Non-constipatoin	51	Yes	No	No	No	Hypermobility	Vesicocele	Uterine prolapse	Rectocele	Normal mobility	Non-rupture	Non-rupture	Non-dilation	17	27	-3	-1	-18	30
317	Non-constipatoin	40	No	No	No	No	Hypermobility	Vesicocele	Uterine prolapse	Non-rectocele	Normal mobility	Non-rupture	Non-rupture	Dilation	24	30	-3	-1	-13	33
318	Non-constipatoin	51	No	No	No	No	Hypermobility	Vesicocele	Non-uterine prolapse	Rectocele	Normal mobility	Non-rupture	Non-rupture	Dilation	20	26	-2	-1	-20	28
319	Constipatoin	45	No	No	No	No	Hypermobility	Vesicocele	Uterine prolapse	Non-rectocele	Hypermobility	Non-rupture	Non-rupture	Dilation	20	31	-2	-1	-17	33
320	Non-constipatoin	63	No	No	No	No	Hypermobility	Vesicocele	Uterine prolapse	Non-rectocele	Normal mobility	Non-rupture	Non-rupture	Non-dilation	19	33	-1	-1	-14.4	34
321	Non-constipatoin	42	No	No	No	No	Normal mobility	Non-vesicocele	Uterine prolapse	Non-rectocele	Normal mobility	Non-rupture	Non-rupture	Dilation	20	30	9	-1	-6	21
322	Non-constipatoin	50	No	No	No	No	Normal mobility	Non-vesicocele	Uterine prolapse	Rectocele	Normal mobility	Non-rupture	Non-rupture	Dilation	31	30	9	-1	-9	21
323	Non-constipatoin	70	No	No	No	No	Normal mobility	Non-vesicocele	Uterine prolapse	Non-rectocele	Hypermobility	Non-rupture	Non-rupture	Dilation	27	28	10	-1	-18	18
324	Constipatoin	42	No	No	No	No	Normal mobility	Non-vesicocele	Uterine prolapse	Non-rectocele	Normal mobility	Non-rupture	Non-rupture	Non-dilation	19	25	15	-0.5	-10	10
325	Non-constipatoin	75	No	No	No	No	Hypermobility	Vesicocele	Non-uterine prolapse	Non-rectocele	Normal mobility	Non-rupture	Non-rupture	Dilation	29	26	-30	0	-3	56
326	Non-constipatoin	64	Yes	No	No	No	Hypermobility	Vesicocele	Non-uterine prolapse	Non-rectocele	Hypermobility	Non-rupture	Non-rupture	Dilation	31	26	-29	0	-15	55
327	Non-constipatoin	63	Yes	No	No	No	Hypermobility	Vesicocele	Non-uterine prolapse	Non-rectocele	Normal mobility	Non-rupture	Non-rupture	Dilation	33	28	-23	0	3	51
328	Non-constipatoin	63	No	No	No	No	Hypermobility	Vesicocele	Non-uterine prolapse	Non-rectocele	Hypermobility	Non-rupture	Non-rupture	Dilation	28	29	-22	0	-23	51
329	Non-constipatoin	56	No	No	No	No	Hypermobility	Vesicocele	Non-uterine prolapse	Non-rectocele	Normal mobility	Non-rupture	Non-rupture	Dilation	27	28	-15	0	-11	43
330	Non-constipatoin	46	No	No	No	No	Hypermobility	Vesicocele	Non-uterine prolapse	Non-rectocele	Hypermobility	Non-rupture	Non-rupture	Dilation	30	30	-15	0	-19	45
331	Non-constipatoin	40	Yes	No	No	No	Hypermobility	Vesicocele	Non-uterine prolapse	Non-rectocele	Normal mobility	Non-rupture	Non-rupture	Dilation	25	26	-14	0	-2	40
332	Non-constipatoin	41	No	No	No	No	Hypermobility	Vesicocele	Non-uterine prolapse	Non-rectocele	Normal mobility	Non-rupture	Non-rupture	Dilation	27	26	-14	0	0	40
333	Non-constipatoin	48	No	No	No	No	Hypermobility	Vesicocele	Uterine prolapse	Non-rectocele	Normal mobility	Non-rupture	Non-rupture	Dilation	32	27	-12	0	-12	39
334	Non-constipatoin	40	No	No	No	No	Hypermobility	Vesicocele	Uterine prolapse	Non-rectocele	Hypermobility	Non-rupture	Non-rupture	Dilation	32	30	-11	0	-17	41
335	Non-constipatoin	40	No	No	No	No	Hypermobility	Vesicocele	Non-uterine prolapse	Non-rectocele	Normal mobility	Non-rupture	Non-rupture	Non-dilation	28	23	-10	0	-13	33
336	Non-constipatoin	41	No	No	No	No	Hypermobility	Vesicocele	Non-uterine prolapse	Non-rectocele	Normal mobility	Non-rupture	Non-rupture	Dilation	31	33	-10	0	-9	43
337	Non-constipatoin	52	No	No	No	No	Hypermobility	Vesicocele	Non-uterine prolapse	Non-rectocele	Hypermobility	Non-rupture	Non-rupture	Dilation	26	26	-7	0	-20	33
338	Non-constipatoin	48	No	No	No	No	Hypermobility	Vesicocele	Uterine prolapse	Non-rectocele	Hypermobility	Non-rupture	Non-rupture	Dilation	34	26	-5	0	-25	31
339	Non-constipatoin	40	No	No	No	No	Hypermobility	Vesicocele	Uterine prolapse	Non-rectocele	Hypermobility	Non-rupture	Non-rupture	Dilation	29	25	-3	0	-18	28
340	Non-constipatoin	59	No	No	No	No	Hypermobility	Vesicocele	Non-uterine prolapse	Non-rectocele	Normal mobility	Non-rupture	Non-rupture	Non-dilation	17	31	-3	0	0	34
341	Non-constipatoin	40	No	No	No	No	Hypermobility	Vesicocele	Non-uterine prolapse	Rectocele	Hypermobility	Non-rupture	Non-rupture	Dilation	21	32	-3	0	-26	35
342	Non-constipatoin	41	No	No	No	No	Hypermobility	Vesicocele	Non-uterine prolapse	Non-rectocele	Normal mobility	Non-rupture	Non-rupture	Non-dilation	15	27	0	0	-2	27
343	Constipatoin	42	No	No	No	No	Hypermobility	Vesicocele	Uterine prolapse	Non-rectocele	Hypermobility	Non-rupture	Non-rupture	Dilation	29	29	0	0	-29	29
344	Non-constipatoin	59	No	No	No	No	Hypermobility	Vesicocele	Non-uterine prolapse	Non-rectocele	Normal mobility	Non-rupture	Non-rupture	Dilation	25	30	0	0	0	30
345	Non-constipatoin	40	No	No	No	No	Normal mobility	Non-vesicocele	Uterine prolapse	Non-rectocele	Normal mobility	Non-rupture	Non-rupture	Non-dilation	18	26	6	0	-9	20
346	Non-constipatoin	40	Yes	No	No	No	Normal mobility	Non-vesicocele	Non-uterine prolapse	Non-rectocele	Normal mobility	Non-rupture	Non-rupture	Dilation	20	28	9	0	10	19
347	Non-constipatoin	50	No	No	No	No	Normal mobility	Non-vesicocele	Non-uterine prolapse	Non-rectocele	Normal mobility	Non-rupture	Non-rupture	Non-dilation	18	30	9	0	-2	21
348	Non-constipatoin	44	No	No	No	No	Hypermobility	Non-vesicocele	Non-uterine prolapse	Non-rectocele	Normal mobility	Non-rupture	Non-rupture	Non-dilation	17	31	9	0	-0.5	22
349	Non-constipatoin	67	No	No	No	No	Normal mobility	Non-vesicocele	Non-uterine prolapse	Non-rectocele	Normal mobility	Non-rupture	Non-rupture	Non-dilation	16	32	9	0	0	23
350	Non-constipatoin	72	No	No	No	No	Hypermobility	Vesicocele	Non-uterine prolapse	Non-rectocele	Normal mobility	Non-rupture	Non-rupture	Dilation	23	29	-26	1	-12	55
351	Non-constipatoin	72	No	No	No	No	Hypermobility	Vesicocele	Non-uterine prolapse	Non-rectocele	Normal mobility	Non-rupture	Non-rupture	Dilation	28	28	-17	1	-10	45
352	Non-constipatoin	45	No	No	No	No	Hypermobility	Vesicocele	Uterine prolapse	Non-rectocele	Hypermobility	Non-rupture	Non-rupture	Dilation	36	30	-17	1	-16	47
353	Constipatoin	46	No	No	No	No	Hypermobility	Vesicocele	Uterine prolapse	Non-rectocele	Normal mobility	Non-rupture	Rupture	Dilation	37	25	-16	1	-13	41
354	Non-constipatoin	76	Yes	No	Yes	No	Hypermobility	Vesicocele	Non-uterine prolapse	Non-rectocele	Hypermobility	Non-rupture	Non-rupture	Dilation	22	26	-16	1	-16	42
355	Constipatoin	48	No	No	No	No	Hypermobility	Vesicocele	Uterine prolapse	Non-rectocele	Hypermobility	Non-rupture	Non-rupture	Dilation	30	32	-16	1	-17	48
356	Constipatoin	59	No	No	No	No	Hypermobility	Vesicocele	Non-uterine prolapse	Non-rectocele	Normal mobility	Non-rupture	Non-rupture	Dilation	20	31	-13	1	-12	44
357	Non-constipatoin	45	Yes	No	No	No	Hypermobility	Vesicocele	Uterine prolapse	Non-rectocele	Hypermobility	Non-rupture	Non-rupture	Dilation	35	26	-10	1	-15	36
358	Constipatoin	49	No	No	No	No	Hypermobility	Vesicocele	Uterine prolapse	Rectocele	Normal mobility	Non-rupture	Non-rupture	Dilation	36	36	-10	1	-23	46
359	Non-constipatoin	44	No	No	No	No	Hypermobility	Vesicocele	Non-uterine prolapse	Non-rectocele	Normal mobility	Non-rupture	Non-rupture	Non-dilation	18	30	-8	1	-9	38
360	Non-constipatoin	50	No	No	No	No	Hypermobility	Vesicocele	Non-uterine prolapse	Non-rectocele	Hypermobility	Non-rupture	Non-rupture	Dilation	24	36	-8	1	0	44
361	Constipatoin	53	No	No	No	No	Hypermobility	Vesicocele	Uterine prolapse	Non-rectocele	Hypermobility	Non-rupture	Non-rupture	Dilation	39	30	-7	1	-23	37
362	Non-constipatoin	42	No	No	No	No	Hypermobility	Vesicocele	Non-uterine prolapse	Non-rectocele	Normal mobility	Non-rupture	Non-rupture	Non-dilation	19	28	-6	1	-11	34
363	Non-constipatoin	61	No	No	No	No	Hypermobility	Vesicocele	Non-uterine prolapse	Non-rectocele	Normal mobility	Non-rupture	Non-rupture	Dilation	24	28	-6	1	-9	34
364	Non-constipatoin	52	No	No	No	No	Hypermobility	Vesicocele	Uterine prolapse	Non-rectocele	Hypermobility	Non-rupture	Non-rupture	Dilation	49	30	-6	1	-15	36
365	Non-constipatoin	42	No	No	No	No	Hypermobility	Vesicocele	Non-uterine prolapse	Non-rectocele	Hypermobility	Non-rupture	Non-rupture	Dilation	22	35	-6	1	-20	41
366	Non-constipatoin	53	No	No	No	No	Hypermobility	Vesicocele	Non-uterine prolapse	Non-rectocele	Normal mobility	Non-rupture	Non-rupture	Dilation	21	26	-5	1	0	31
367	Non-constipatoin	48	No	No	No	No	Hypermobility	Vesicocele	Uterine prolapse	Rectocele	Normal mobility	Non-rupture	Non-rupture	Dilation	24	27	-5	1	-16	32
368	Non-constipatoin	63	Yes	No	No	No	Hypermobility	Vesicocele	Non-uterine prolapse	Non-rectocele	Normal mobility	Non-rupture	Non-rupture	Dilation	24	28	-2	1	-8	30
369	Non-constipatoin	44	No	No	No	No	Hypermobility	Vesicocele	Uterine prolapse	Non-rectocele	Hypermobility	Non-rupture	Non-rupture	Dilation	24	31	-2	1	-15	33
370	Non-constipatoin	47	Yes	No	No	No	Hypermobility	Vesicocele	Uterine prolapse	Non-rectocele	Normal mobility	Non-rupture	Non-rupture	Dilation	21	34	-2	1	-16	36
371	Constipatoin	42	No	No	No	No	Hypermobility	Vesicocele	Uterine prolapse	Non-rectocele	Hypermobility	Non-rupture	Non-rupture	Dilation	26	21	0	1	-20	21
372	Non-constipatoin	52	No	No	No	No	Hypermobility	Vesicocele	Uterine prolapse	Non-rectocele	Hypermobility	Non-rupture	Non-rupture	Dilation	35	30	0	1	-15	30
373	Constipatoin	41	No	No	No	No	Normal mobility	Non-vesicocele	Uterine prolapse	Non-rectocele	Normal mobility	Non-rupture	Non-rupture	Non-dilation	18	26	2	1	0	24
374	Non-constipatoin	44	No	No	No	No	Normal mobility	Non-vesicocele	Uterine prolapse	Non-rectocele	Normal mobility	Non-rupture	Non-rupture	Dilation	23	30	6	1	-14.5	24
375	Non-constipatoin	52	No	No	No	No	Normal mobility	Non-vesicocele	Non-uterine prolapse	Non-rectocele	Normal mobility	Non-rupture	Non-rupture	Dilation	33	31	7	1	-5	24
376	Non-constipatoin	40	No	No	No	No	Normal mobility	Non-vesicocele	Non-uterine prolapse	Non-rectocele	Normal mobility	Non-rupture	Non-rupture	Dilation	20	26	9	1	-2	17
377	Non-constipatoin	60	No	No	No	No	Normal mobility	Non-vesicocele	Non-uterine prolapse	Non-rectocele	Normal mobility	Non-rupture	Non-rupture	Non-dilation	14	31	9	1	0	22
378	Non-constipatoin	54	No	No	No	No	Normal mobility	Non-vesicocele	Non-uterine prolapse	Rectocele	Normal mobility	Non-rupture	Non-rupture	Non-dilation	15	26	17	1	-6	9
379	Constipatoin	51	No	No	Yes	No	Hypermobility	Vesicocele	Uterine prolapse	Non-rectocele	Normal mobility	Rupture	Non-rupture	Dilation	30	28	-6	1.2	-9	34
380	Non-constipatoin	41	No	No	No	No	Hypermobility	Vesicocele	Uterine prolapse	Non-rectocele	Normal mobility	Non-rupture	Non-rupture	Dilation	21	29	-0.4	1.4	-18	29.4
381	Constipatoin	40	No	No	No	Yes	Normal mobility	Non-vesicocele	Non-uterine prolapse	Rectocele	Normal mobility	Non-rupture	Non-rupture	Dilation	24	28	10.4	1.4	-10	17.6
382	Constipatoin	61	Yes	No	No	No	Hypermobility	Vesicocele	Non-uterine prolapse	Non-rectocele	Normal mobility	Non-rupture	Non-rupture	Dilation	24	24	-25	2	-10	49
383	Non-constipatoin	63	No	No	No	No	Hypermobility	Vesicocele	Uterine prolapse	Non-rectocele	Hypermobility	Non-rupture	Non-rupture	Dilation	35	24	-24	2	-21	48
384	Constipatoin	43	No	No	No	No	Hypermobility	Vesicocele	Uterine prolapse	Non-rectocele	Hypermobility	Non-rupture	Non-rupture	Dilation	43	21	-22	2	-19	43
385	Non-constipatoin	40	No	No	No	No	Hypermobility	Vesicocele	Non-uterine prolapse	Non-rectocele	Hypermobility	Non-rupture	Non-rupture	Dilation	32	27	-17	2	-15	44
386	Non-constipatoin	41	No	No	No	No	Hypermobility	Vesicocele	Non-uterine prolapse	Non-rectocele	Hypermobility	Non-rupture	Non-rupture	Dilation	21	31	-17	2	-16	48
387	Non-constipatoin	65	No	No	No	No	Hypermobility	Vesicocele	Uterine prolapse	Non-rectocele	Hypermobility	Non-rupture	Non-rupture	Dilation	29	28	-16	2	-20	44
388	Non-constipatoin	40	No	No	No	No	Hypermobility	Vesicocele	Non-uterine prolapse	Non-rectocele	Hypermobility	Non-rupture	Non-rupture	Dilation	21	34	-16	2	-23	50
389	Non-constipatoin	51	No	No	No	No	Hypermobility	Vesicocele	Non-uterine prolapse	Non-rectocele	Normal mobility	Non-rupture	Non-rupture	Dilation	40	31	-13	2	6	44
390	Non-constipatoin	55	Yes	No	No	No	Hypermobility	Vesicocele	Non-uterine prolapse	Non-rectocele	Normal mobility	Non-rupture	Non-rupture	Non-dilation	18	25	-12	2	-12	37
391	Non-constipatoin	48	No	No	No	No	Hypermobility	Vesicocele	Non-uterine prolapse	Rectocele	Hypermobility	Non-rupture	Non-rupture	Non-dilation	18	26	-12	2	-15	38
392	Non-constipatoin	49	Yes	No	No	No	Hypermobility	Vesicocele	Non-uterine prolapse	Non-rectocele	Normal mobility	Non-rupture	Non-rupture	Dilation	26	26	-12	2	7	38
393	Constipatoin	47	No	No	No	No	Hypermobility	Vesicocele	Non-uterine prolapse	Non-rectocele	Normal mobility	Non-rupture	Non-rupture	Non-dilation	19	30	-12	2	-8	42
394	Non-constipatoin	52	Yes	No	Yes	No	Hypermobility	Vesicocele	Uterine prolapse	Non-rectocele	Hypermobility	Non-rupture	Non-rupture	Dilation	32	26	-10	2	-19	36
395	Non-constipatoin	41	No	No	No	No	Hypermobility	Vesicocele	Non-uterine prolapse	Non-rectocele	Normal mobility	Non-rupture	Non-rupture	Dilation	24	29	-9	2	-9	38
396	Non-constipatoin	59	No	No	No	No	Hypermobility	Vesicocele	Non-uterine prolapse	Non-rectocele	Hypermobility	Non-rupture	Non-rupture	Non-dilation	18	30	-9	2	-18	39
397	Non-constipatoin	66	No	No	No	No	Normal mobility	Vesicocele	Non-uterine prolapse	Non-rectocele	Normal mobility	Non-rupture	Non-rupture	Dilation	22	31	-9	2	-3	40
398	Non-constipatoin	42	No	No	No	No	Hypermobility	Vesicocele	Uterine prolapse	Non-rectocele	Normal mobility	Non-rupture	Non-rupture	Dilation	26	31	-9	2	-13	40
399	Non-constipatoin	43	No	No	No	No	Hypermobility	Vesicocele	Non-uterine prolapse	Non-rectocele	Normal mobility	Non-rupture	Non-rupture	Dilation	20	27	-8	2	-8	35
400	Non-constipatoin	56	No	No	No	No	Hypermobility	Vesicocele	Non-uterine prolapse	Non-rectocele	Hypermobility	Non-rupture	Non-rupture	Dilation	30	29	-8	2	-17	37
401	Non-constipatoin	51	No	No	No	No	Hypermobility	Vesicocele	Non-uterine prolapse	Non-rectocele	Normal mobility	Non-rupture	Non-rupture	Dilation	23	31	-8	2	-11	39
402	Constipatoin	51	No	No	No	No	Hypermobility	Vesicocele	Uterine prolapse	Non-rectocele	Hypermobility	Non-rupture	Non-rupture	Dilation	30	30	-6	2	-15	36
403	Constipatoin	52	No	No	No	No	Normal mobility	Non-vesicocele	Non-uterine prolapse	Non-rectocele	Normal mobility	Non-rupture	Non-rupture	Non-dilation	19	26	-5	2	-10	31
404	Non-constipatoin	42	No	No	No	No	Hypermobility	Vesicocele	Non-uterine prolapse	Non-rectocele	Normal mobility	Non-rupture	Non-rupture	Dilation	21	29	-5	2	8	34
405	Non-constipatoin	46	Yes	No	No	No	Hypermobility	Vesicocele	Uterine prolapse	Non-rectocele	Normal mobility	Non-rupture	Non-rupture	Dilation	20	30	-5	2	-7	35
406	Non-constipatoin	46	No	No	No	No	Hypermobility	Vesicocele	Uterine prolapse	Non-rectocele	Normal mobility	Non-rupture	Non-rupture	Dilation	28	30	-4	2	-15	34
407	Non-constipatoin	53	No	No	No	No	Hypermobility	Vesicocele	Uterine prolapse	Non-rectocele	Normal mobility	Non-rupture	Non-rupture	Dilation	31	32	-4	2	-10	36
408	Non-constipatoin	43	No	No	No	No	Hypermobility	Vesicocele	Uterine prolapse	Non-rectocele	Normal mobility	Non-rupture	Non-rupture	Dilation	31	26	-2	2	-8	28
409	Non-constipatoin	50	No	No	No	No	Hypermobility	Vesicocele	Non-uterine prolapse	Non-rectocele	Normal mobility	Non-rupture	Non-rupture	Dilation	25	33	0	2	-7	33
410	Constipatoin	51	No	No	No	No	Hypermobility	Vesicocele	Uterine prolapse	Non-rectocele	Normal mobility	Non-rupture	Non-rupture	Dilation	24	30	4	2	-14	26
411	Non-constipatoin	45	No	No	No	No	Normal mobility	Non-vesicocele	Non-uterine prolapse	Non-rectocele	Normal mobility	Non-rupture	Non-rupture	Non-dilation	15	27	8	2	-10	19
412	Non-constipatoin	56	No	No	Yes	No	Normal mobility	Non-vesicocele	Non-uterine prolapse	Non-rectocele	Normal mobility	Non-rupture	Non-rupture	Dilation	21	28	9	2	15	19
413	Non-constipatoin	40	No	No	No	No	Normal mobility	Non-vesicocele	Non-uterine prolapse	Non-rectocele	Normal mobility	Non-rupture	Non-rupture	Non-dilation	17	30	9	2	-7	21
414	Non-constipatoin	41	No	No	No	No	Hypermobility	Vesicocele	Non-uterine prolapse	Non-rectocele	Hypermobility	Non-rupture	Non-rupture	Non-dilation	15	32	9	2	-18	23
415	Non-constipatoin	44	No	No	No	No	Normal mobility	Non-vesicocele	Non-uterine prolapse	Non-rectocele	Normal mobility	Non-rupture	Non-rupture	Dilation	21	33	9	2	-2	24
416	Non-constipatoin	44	No	No	No	No	Normal mobility	Non-vesicocele	Non-uterine prolapse	Non-rectocele	Normal mobility	Non-rupture	Non-rupture	Non-dilation	17	35	9	2	0	26
417	Non-constipatoin	74	Yes	No	No	No	Hypermobility	Vesicocele	Uterine prolapse	Non-rectocele	Normal mobility	Non-rupture	Non-rupture	Non-dilation	16	23	-35	3	-19	58
418	Constipatoin	71	No	No	No	No	Hypermobility	Vesicocele	Non-uterine prolapse	Non-rectocele	Hypermobility	Non-rupture	Non-rupture	Dilation	26	32	-30	3	-19	62
419	Constipatoin	64	Yes	No	No	No	Hypermobility	Vesicocele	Uterine prolapse	Non-rectocele	Hypermobility	Non-rupture	Non-rupture	Dilation	29	28	-23	3	-23	51
420	Non-constipatoin	58	No	No	No	No	Hypermobility	Vesicocele	Non-uterine prolapse	Non-rectocele	Hypermobility	Non-rupture	Non-rupture	Dilation	22	24	-18	3	-18	42
421	Non-constipatoin	59	No	No	No	No	Hypermobility	Vesicocele	Non-uterine prolapse	Non-rectocele	Hypermobility	Non-rupture	Non-rupture	Dilation	27	25	-18	3	-15	43
422	Non-constipatoin	46	No	No	No	No	Hypermobility	Vesicocele	Non-uterine prolapse	Non-rectocele	Hypermobility	Non-rupture	Non-rupture	Dilation	29	26	-16	3	-19	42
423	Non-constipatoin	41	No	No	No	No	Hypermobility	Vesicocele	Uterine prolapse	Non-rectocele	Normal mobility	Non-rupture	Non-rupture	Dilation	22	33	-16	3	-13	49
424	Constipatoin	62	No	No	No	No	Hypermobility	Vesicocele	Uterine prolapse	Non-rectocele	Hypermobility	Non-rupture	Non-rupture	Dilation	47	33	-15	3	-16	48
425	Non-constipatoin	67	No	No	No	No	Normal mobility	Vesicocele	Non-uterine prolapse	Non-rectocele	Normal mobility	Non-rupture	Non-rupture	Dilation	26	27	-14	3	5	41
426	Constipatoin	58	No	No	No	No	Hypermobility	Vesicocele	Uterine prolapse	Non-rectocele	Hypermobility	Non-rupture	Non-rupture	Dilation	45	37	-14	3	-19	51
427	Non-constipatoin	53	No	No	No	No	Hypermobility	Vesicocele	Non-uterine prolapse	Non-rectocele	Normal mobility	Non-rupture	Non-rupture	Dilation	20	30	-12	3	-11	42
428	Constipatoin	44	No	No	No	No	Hypermobility	Vesicocele	Uterine prolapse	Non-rectocele	Normal mobility	Non-rupture	Non-rupture	Dilation	28	31	-12	3	-8	43
429	Non-constipatoin	67	No	No	No	No	Hypermobility	Vesicocele	Non-uterine prolapse	Non-rectocele	Normal mobility	Non-rupture	Non-rupture	Dilation	25	28	-11	3	-12	39
430	Constipatoin	56	No	No	No	No	Hypermobility	Vesicocele	Non-uterine prolapse	Rectocele	Hypermobility	Non-rupture	Non-rupture	Dilation	36	30	-11	3	-27	41
431	Non-constipatoin	73	No	No	No	No	Hypermobility	Vesicocele	Non-uterine prolapse	Non-rectocele	Hypermobility	Non-rupture	Non-rupture	Dilation	26	32	-11	3	-16	43
432	Non-constipatoin	64	No	No	No	No	Hypermobility	Vesicocele	Non-uterine prolapse	Non-rectocele	Hypermobility	Non-rupture	Non-rupture	Dilation	21	26	-10	3	-15	36
433	Non-constipatoin	52	No	No	No	No	Normal mobility	Vesicocele	Non-uterine prolapse	Non-rectocele	Normal mobility	Non-rupture	Non-rupture	Dilation	20	28	-9	3	-10	37
434	Constipatoin	56	No	No	No	No	Normal mobility	Vesicocele	Uterine prolapse	Non-rectocele	Hypermobility	Non-rupture	Non-rupture	Dilation	25	31	-9	3	-18	40
435	Non-constipatoin	42	No	No	No	No	Hypermobility	Vesicocele	Non-uterine prolapse	Non-rectocele	Hypermobility	Non-rupture	Non-rupture	Dilation	28	31	-9	3	-20	40
436	Non-constipatoin	61	No	No	Yes	No	Hypermobility	Vesicocele	Non-uterine prolapse	Non-rectocele	Normal mobility	Non-rupture	Non-rupture	Dilation	29	26	-8	3	-12	34
437	Non-constipatoin	43	Yes	No	No	No	Normal mobility	Non-vesicocele	Uterine prolapse	Non-rectocele	Normal mobility	Non-rupture	Non-rupture	Non-dilation	17	30	-8	3	-2	38
438	Non-constipatoin	43	No	No	No	No	Normal mobility	Non-vesicocele	Uterine prolapse	Non-rectocele	Normal mobility	Non-rupture	Non-rupture	Non-dilation	17	30	-8	3	-2	38
439	Non-constipatoin	45	No	No	No	No	Hypermobility	Vesicocele	Uterine prolapse	Non-rectocele	Normal mobility	Non-rupture	Non-rupture	Non-dilation	17	26	-7	3	-9	33
440	Non-constipatoin	73	No	No	No	No	Hypermobility	Vesicocele	Non-uterine prolapse	Non-rectocele	Normal mobility	Non-rupture	Non-rupture	Non-dilation	17	29	-7	3	12	36
441	Non-constipatoin	41	Yes	No	Yes	No	Hypermobility	Vesicocele	Non-uterine prolapse	Non-rectocele	Hypermobility	Non-rupture	Non-rupture	Dilation	25	32	-7	3	-17	39
442	Non-constipatoin	48	No	No	No	No	Hypermobility	Vesicocele	Non-uterine prolapse	Non-rectocele	Normal mobility	Non-rupture	Non-rupture	Dilation	26	36	-7	3	-9	43
443	Non-constipatoin	58	No	No	No	No	Hypermobility	Vesicocele	Non-uterine prolapse	Non-rectocele	Hypermobility	Non-rupture	Non-rupture	Dilation	29	36	-7	3	-28	43
444	Non-constipatoin	48	No	No	No	No	Hypermobility	Vesicocele	Non-uterine prolapse	Non-rectocele	Hypermobility	Non-rupture	Non-rupture	Dilation	20	25	-6	3	-21	31
445	Non-constipatoin	41	No	No	No	No	Hypermobility	Vesicocele	Uterine prolapse	Non-rectocele	Hypermobility	Non-rupture	Non-rupture	Dilation	26	27	-6	3	-15	33
446	Non-constipatoin	66	Yes	No	No	No	Hypermobility	Vesicocele	Uterine prolapse	Non-rectocele	Hypermobility	Non-rupture	Non-rupture	Dilation	21	27	-4	3	-19	31
447	Non-constipatoin	46	Yes	No	No	No	Hypermobility	Vesicocele	Non-uterine prolapse	Non-rectocele	Normal mobility	Non-rupture	Non-rupture	Dilation	25	27	-4	3	-8	31
448	Non-constipatoin	52	No	No	No	No	Hypermobility	Vesicocele	Uterine prolapse	Rectocele	Hypermobility	Non-rupture	Non-rupture	Dilation	23	31	-3	3	-18	34
449	Non-constipatoin	42	No	No	No	Yes	Hypermobility	Vesicocele	Uterine prolapse	Non-rectocele	Normal mobility	Non-rupture	Non-rupture	Dilation	36	33	-2	3	-11	35
450	Non-constipatoin	41	Yes	No	No	No	Normal mobility	Vesicocele	Non-uterine prolapse	Non-rectocele	Normal mobility	Non-rupture	Non-rupture	Non-dilation	11	22	0	3	0	22
451	Non-constipatoin	40	No	No	No	No	Hypermobility	Vesicocele	Uterine prolapse	Non-rectocele	Hypermobility	Non-rupture	Non-rupture	Non-dilation	18	30	0	3	-17	30
452	Constipatoin	59	No	No	No	No	Normal mobility	Non-vesicocele	Non-uterine prolapse	Non-rectocele	Normal mobility	Non-rupture	Non-rupture	Dilation	20	29	6	3	-3	23
453	Constipatoin	41	No	No	No	No	Hypermobility	Non-vesicocele	Uterine prolapse	Non-rectocele	Normal mobility	Non-rupture	Non-rupture	Dilation	22	30	6	3	-13	24
454	Non-constipatoin	58	No	No	No	No	Normal mobility	Non-vesicocele	Non-uterine prolapse	Non-rectocele	Normal mobility	Non-rupture	Non-rupture	Non-dilation	13	31	9	3	16	22
455	Non-constipatoin	50	Yes	No	Yes	No	Hypermobility	Non-vesicocele	Non-uterine prolapse	Non-rectocele	Normal mobility	Non-rupture	Non-rupture	Dilation	22	32	9	3	17	23
456	Non-constipatoin	40	No	No	No	No	Normal mobility	Non-vesicocele	Non-uterine prolapse	Non-rectocele	Normal mobility	Non-rupture	Non-rupture	Dilation	24	32	9	3	-2	23
457	Non-constipatoin	41	No	No	No	No	Normal mobility	Non-vesicocele	Non-uterine prolapse	Non-rectocele	Normal mobility	Non-rupture	Non-rupture	Non-dilation	17.6	33	9	3	-3	24
458	Non-constipatoin	56	Yes	No	No	No	Hypermobility	Non-vesicocele	Uterine prolapse	Non-rectocele	Hypermobility	Non-rupture	Non-rupture	Dilation	30	33	9	3	-21	24
459	Non-constipatoin	43	No	No	No	No	Hypermobility	Non-vesicocele	Uterine prolapse	Non-rectocele	Hypermobility	Non-rupture	Non-rupture	Dilation	26	34	9	3	-19	25
460	Constipatoin	44	Yes	No	No	No	Normal mobility	Non-vesicocele	Uterine prolapse	Non-rectocele	Hypermobility	Non-rupture	Non-rupture	Dilation	28	22	10.4	3	-16	11.6
461	Constipatoin	45	No	No	No	No	Hypermobility	Non-vesicocele	Non-uterine prolapse	Non-rectocele	Hypermobility	Non-rupture	Non-rupture	Dilation	20	34	10.4	3	-17	23.6
462	Non-constipatoin	43	No	No	No	No	Hypermobility	Vesicocele	Uterine prolapse	Non-rectocele	Hypermobility	Non-rupture	Non-rupture	Dilation	24	26	-6	3.7	-14	32
463	Constipatoin	54	No	No	No	No	Hypermobility	Vesicocele	Non-uterine prolapse	Non-rectocele	Normal mobility	Non-rupture	Non-rupture	Dilation	25	26	-18	4	-12	44
464	Non-constipatoin	41	Yes	No	No	No	Hypermobility	Vesicocele	Uterine prolapse	Non-rectocele	Hypermobility	Non-rupture	Non-rupture	Dilation	35	24	-17	4	-20	41
465	Non-constipatoin	45	No	No	No	No	Hypermobility	Vesicocele	Uterine prolapse	Non-rectocele	Hypermobility	Non-rupture	Non-rupture	Dilation	46	27	-17	4	-18	44
466	Non-constipatoin	46	No	No	No	No	Hypermobility	Vesicocele	Uterine prolapse	Non-rectocele	Hypermobility	Non-rupture	Non-rupture	Dilation	22	29	-16	4	-17	45
467	Non-constipatoin	62	Yes	No	No	No	Hypermobility	Vesicocele	Uterine prolapse	Non-rectocele	Hypermobility	Non-rupture	Non-rupture	Dilation	43	30	-16	4	-23	46
468	Non-constipatoin	40	No	No	No	No	Hypermobility	Vesicocele	Non-uterine prolapse	Non-rectocele	Hypermobility	Non-rupture	Non-rupture	Dilation	21	34	-16	4	-23	50
469	Non-constipatoin	49	No	No	No	No	Hypermobility	Vesicocele	Non-uterine prolapse	Non-rectocele	Normal mobility	Non-rupture	Non-rupture	Dilation	34	28	-15	4	-14	43
470	Constipatoin	40	No	No	No	No	Hypermobility	Vesicocele	Uterine prolapse	Non-rectocele	Normal mobility	Non-rupture	Non-rupture	Dilation	29	26	-11	4	-14	37
471	Constipatoin	73	No	No	No	No	Normal mobility	Vesicocele	Non-uterine prolapse	Non-rectocele	Normal mobility	Non-rupture	Non-rupture	Dilation	23	28	-11	4	-9	39
472	Non-constipatoin	44	Yes	No	No	No	Hypermobility	Vesicocele	Non-uterine prolapse	Non-rectocele	Hypermobility	Non-rupture	Non-rupture	Dilation	26	31	-11	4	-24	42
473	Constipatoin	41	No	No	No	No	Hypermobility	Vesicocele	Uterine prolapse	Non-rectocele	Hypermobility	Non-rupture	Non-rupture	Dilation	23	24	-9	4	-15	33
474	Non-constipatoin	40	No	No	No	No	Hypermobility	Vesicocele	Uterine prolapse	Non-rectocele	Hypermobility	Non-rupture	Non-rupture	Non-dilation	18	32	-9	4	-17	41
475	Non-constipatoin	60	No	No	No	No	Hypermobility	Vesicocele	Non-uterine prolapse	Non-rectocele	Normal mobility	Non-rupture	Non-rupture	Dilation	24	30	-8	4	-4	38
476	Non-constipatoin	62	No	No	No	No	Normal mobility	Vesicocele	Non-uterine prolapse	Non-rectocele	Hypermobility	Non-rupture	Non-rupture	Dilation	24	28	-7	4	-17	35
477	Non-constipatoin	42	No	No	No	No	Hypermobility	Vesicocele	Non-uterine prolapse	Non-rectocele	Normal mobility	Non-rupture	Non-rupture	Dilation	30	29	-6	4	-8	35
478	Non-constipatoin	45	No	No	No	No	Hypermobility	Vesicocele	Non-uterine prolapse	Non-rectocele	Normal mobility	Non-rupture	Non-rupture	Dilation	37	29	-6	4	-11	35
479	Non-constipatoin	44	No	No	No	No	Hypermobility	Vesicocele	Uterine prolapse	Non-rectocele	Hypermobility	Non-rupture	Non-rupture	Dilation	29	36	-6	4	-18	42
480	Non-constipatoin	40	No	No	No	No	Hypermobility	Vesicocele	Uterine prolapse	Non-rectocele	Hypermobility	Non-rupture	Non-rupture	Dilation	22	27	-4	4	-19	31
481	Non-constipatoin	41	No	No	No	No	Hypermobility	Vesicocele	Non-uterine prolapse	Non-rectocele	Hypermobility	Non-rupture	Non-rupture	Dilation	30	27	-4	4	-20	31
482	Constipatoin	47	Yes	No	No	No	Hypermobility	Vesicocele	Non-uterine prolapse	Non-rectocele	Hypermobility	Non-rupture	Non-rupture	Dilation	20	32	-4	4	-15	36
483	Non-constipatoin	49	No	No	No	No	Hypermobility	Vesicocele	Non-uterine prolapse	Non-rectocele	Hypermobility	Non-rupture	Non-rupture	Dilation	26	36	-4	4	-21	40
484	Constipatoin	60	No	No	No	No	Hypermobility	Vesicocele	Non-uterine prolapse	Non-rectocele	Normal mobility	Non-rupture	Non-rupture	Dilation	27	32	-3	4	-7	35
485	Constipatoin	43	No	No	No	No	Hypermobility	Vesicocele	Non-uterine prolapse	Non-rectocele	Normal mobility	Non-rupture	Non-rupture	Dilation	31	27	-2	4	-5	29
486	Constipatoin	40	No	No	No	No	Hypermobility	Vesicocele	Uterine prolapse	Non-rectocele	Hypermobility	Non-rupture	Non-rupture	Dilation	24	28	-2	4	-16	30
487	Non-constipatoin	48	No	No	No	No	Hypermobility	Vesicocele	Non-uterine prolapse	Non-rectocele	Normal mobility	Non-rupture	Non-rupture	Non-dilation	18	30	-2	4	-7	32
488	Constipatoin	59	No	No	No	No	Hypermobility	Vesicocele	Non-uterine prolapse	Non-rectocele	Normal mobility	Non-rupture	Non-rupture	Dilation	22	26	0	4	-14	26
489	Constipatoin	74	No	No	No	No	Hypermobility	Vesicocele	Non-uterine prolapse	Non-rectocele	Normal mobility	Non-rupture	Non-rupture	Dilation	27	31	0	4	-12	31
490	Constipatoin	58	No	No	Yes	No	Hypermobility	Vesicocele	Non-uterine prolapse	Non-rectocele	Normal mobility	Non-rupture	Non-rupture	Non-dilation	19	32	0	4	-10	32
491	Constipatoin	44	No	No	No	No	Hypermobility	Non-vesicocele	Uterine prolapse	Non-rectocele	Normal mobility	Non-rupture	Non-rupture	Dilation	24	34	1	4	-13	33
492	Non-constipatoin	42	No	No	No	No	Hypermobility	Non-vesicocele	Uterine prolapse	Non-rectocele	Hypermobility	Non-rupture	Non-rupture	Dilation	31	33	3	4	-16	30
493	Constipatoin	45	No	No	No	No	Normal mobility	Non-vesicocele	Uterine prolapse	Non-rectocele	Hypermobility	Non-rupture	Non-rupture	Dilation	33	28	4	4	-19	24
494	Non-constipatoin	50	No	No	No	No	Normal mobility	Non-vesicocele	Uterine prolapse	Non-rectocele	Hypermobility	Non-rupture	Non-rupture	Non-dilation	18	29	8	4	-22	21
495	Non-constipatoin	41	No	No	No	No	Normal mobility	Non-vesicocele	Non-uterine prolapse	Non-rectocele	Normal mobility	Non-rupture	Non-rupture	Dilation	30	25	9	4	-3	16
496	Non-constipatoin	41	No	No	No	No	Hypermobility	Non-vesicocele	Uterine prolapse	Non-rectocele	Normal mobility	Non-rupture	Non-rupture	Non-dilation	14	29	9	4	-12	20
497	Non-constipatoin	56	No	No	No	No	Normal mobility	Non-vesicocele	Non-uterine prolapse	Non-rectocele	Normal mobility	Non-rupture	Non-rupture	Non-dilation	17	29	9	4	18	20
498	Non-constipatoin	48	No	No	No	No	Normal mobility	Non-vesicocele	Non-uterine prolapse	Non-rectocele	Normal mobility	Non-rupture	Non-rupture	Non-dilation	16	31	9	4	-7	22
499	Non-constipatoin	49	Yes	No	No	No	Normal mobility	Non-vesicocele	Uterine prolapse	Rectocele	Normal mobility	Non-rupture	Non-rupture	Dilation	27	33	9	4	-18	24
500	Non-constipatoin	46	No	No	No	No	Normal mobility	Non-vesicocele	Non-uterine prolapse	Non-rectocele	Normal mobility	Non-rupture	Non-rupture	Non-dilation	14	27	10	4	18	17
501	Constipatoin	41	No	No	No	Yes	Normal mobility	Non-vesicocele	Non-uterine prolapse	Non-rectocele	Normal mobility	Non-rupture	Non-rupture	Dilation	22	28	10.4	4	-11	17.6
502	Constipatoin	54	No	No	No	No	Hypermobility	Non-vesicocele	Non-uterine prolapse	Non-rectocele	Normal mobility	Non-rupture	Non-rupture	Non-dilation	18	35	10.4	4	-13	24.6
503	Constipatoin	51	No	No	No	No	Hypermobility	Non-vesicocele	Uterine prolapse	Non-rectocele	Hypermobility	Non-rupture	Non-rupture	Dilation	22	35	10.4	4	-16	24.6
504	Constipatoin	43	No	No	No	No	Normal mobility	Non-vesicocele	Non-uterine prolapse	Non-rectocele	Normal mobility	Non-rupture	Non-rupture	Dilation	20	28	16	4	0	12
505	Non-constipatoin	40	No	No	No	No	Hypermobility	Vesicocele	Uterine prolapse	Non-rectocele	Hypermobility	Non-rupture	Non-rupture	Dilation	25	31	-17	4.5	-29	48
506	Non-constipatoin	40	No	No	No	No	Normal mobility	Non-vesicocele	Uterine prolapse	Non-rectocele	Hypermobility	Non-rupture	Non-rupture	Dilation	25	24	9	4.6	-25	15
507	Constipatoin	50	No	No	No	No	Hypermobility	Vesicocele	Non-uterine prolapse	Non-rectocele	Hypermobility	Non-rupture	Non-rupture	Dilation	39	30	-9	4.7	-17	39
508	Constipatoin	55	No	No	No	No	Hypermobility	Vesicocele	Non-uterine prolapse	Non-rectocele	Normal mobility	Non-rupture	Non-rupture	Dilation	24	31	-17	5	-14	48
509	Constipatoin	74	No	No	No	No	Hypermobility	Vesicocele	Non-uterine prolapse	Non-rectocele	Hypermobility	Non-rupture	Non-rupture	Dilation	35	27	-14	5	-20	41
510	Non-constipatoin	46	No	No	No	No	Hypermobility	Vesicocele	Non-uterine prolapse	Non-rectocele	Hypermobility	Non-rupture	Non-rupture	Dilation	23	31	-12	5	-16	43
511	Non-constipatoin	42	No	No	No	No	Hypermobility	Vesicocele	Non-uterine prolapse	Non-rectocele	Hypermobility	Non-rupture	Non-rupture	Dilation	26	29	-11	5	-15	40
512	Non-constipatoin	52	No	No	No	No	Hypermobility	Vesicocele	Non-uterine prolapse	Non-rectocele	Normal mobility	Non-rupture	Non-rupture	Dilation	21	30	-10	5	-14	40
513	Non-constipatoin	51	No	No	No	No	Hypermobility	Vesicocele	Non-uterine prolapse	Non-rectocele	Normal mobility	Non-rupture	Non-rupture	Dilation	29	32	-8	5	-10	40
514	Constipatoin	58	No	No	No	No	Hypermobility	Vesicocele	Non-uterine prolapse	Non-rectocele	Normal mobility	Non-rupture	Non-rupture	Dilation	25	26	-7	5	-9	33
515	Constipatoin	46	No	No	No	No	Hypermobility	Vesicocele	Non-uterine prolapse	Non-rectocele	Normal mobility	Non-rupture	Non-rupture	Dilation	25	33	-7	5	-9	40
516	Non-constipatoin	53	Yes	No	No	No	Hypermobility	Vesicocele	Uterine prolapse	Non-rectocele	Hypermobility	Non-rupture	Non-rupture	Dilation	20	25	-6	5	-20	31
517	Non-constipatoin	42	No	No	No	No	Hypermobility	Vesicocele	Uterine prolapse	Non-rectocele	Normal mobility	Non-rupture	Non-rupture	Dilation	27	29	-5	5	-14	34
518	Non-constipatoin	65	No	No	Yes	No	Hypermobility	Vesicocele	Non-uterine prolapse	Non-rectocele	Normal mobility	Non-rupture	Non-rupture	Dilation	22	28	-4	5	-13	32
519	Non-constipatoin	50	Yes	No	No	No	Hypermobility	Vesicocele	Non-uterine prolapse	Non-rectocele	Hypermobility	Non-rupture	Non-rupture	Dilation	21	27	-3	5	20	30
520	Constipatoin	54	No	No	No	No	Hypermobility	Vesicocele	Uterine prolapse	Non-rectocele	Normal mobility	Non-rupture	Non-rupture	Dilation	22	27	-3	5	-5	30
521	Non-constipatoin	67	No	No	No	No	Hypermobility	Vesicocele	Non-uterine prolapse	Non-rectocele	Normal mobility	Non-rupture	Non-rupture	Dilation	25	28	-3	5	-6	31
522	Constipatoin	44	No	No	No	No	Hypermobility	Vesicocele	Non-uterine prolapse	Non-rectocele	Normal mobility	Non-rupture	Non-rupture	Dilation	21	30	-3	5	-10	33
523	Non-constipatoin	70	No	No	No	No	Hypermobility	Vesicocele	Non-uterine prolapse	Non-rectocele	Normal mobility	Rupture	Non-rupture	Dilation	28	33	-3	5	7	36
524	Constipatoin	46	No	No	No	No	Hypermobility	Vesicocele	Uterine prolapse	Non-rectocele	Hypermobility	Non-rupture	Non-rupture	Dilation	21	34	-3	5	-19	37
525	Non-constipatoin	58	No	No	No	No	Hypermobility	Vesicocele	Non-uterine prolapse	Non-rectocele	Normal mobility	Non-rupture	Non-rupture	Dilation	22	23	-2	5	-8	25
526	Constipatoin	45	No	No	No	No	Hypermobility	Vesicocele	Non-uterine prolapse	Non-rectocele	Hypermobility	Non-rupture	Non-rupture	Non-dilation	19	32	-2	5	-17	34
527	Constipatoin	47	Yes	No	No	No	Hypermobility	Vesicocele	Non-uterine prolapse	Non-rectocele	Normal mobility	Non-rupture	Non-rupture	Dilation	23	32	-2	5	-10	34
528	Non-constipatoin	62	No	No	No	No	Hypermobility	Vesicocele	Non-uterine prolapse	Non-rectocele	Normal mobility	Non-rupture	Non-rupture	Dilation	23	29	-1	5	0	30
529	Non-constipatoin	49	No	No	No	No	Hypermobility	Vesicocele	Non-uterine prolapse	Non-rectocele	Hypermobility	Non-rupture	Non-rupture	Dilation	35	30	-1	5	-17	31
530	Constipatoin	40	No	No	No	No	Hypermobility	Vesicocele	Non-uterine prolapse	Non-rectocele	Hypermobility	Non-rupture	Non-rupture	Non-dilation	19	31	-1	5	-15	32
531	Non-constipatoin	55	No	No	No	No	Hypermobility	Vesicocele	Non-uterine prolapse	Non-rectocele	Normal mobility	Non-rupture	Non-rupture	Dilation	23	32	0	5	-13	32
532	Non-constipatoin	44	No	No	No	No	Normal mobility	Non-vesicocele	Non-uterine prolapse	Non-rectocele	Normal mobility	Non-rupture	Non-rupture	Dilation	23	25	2	5	0	23
533	Constipatoin	47	No	Yes	No	No	Hypermobility	Non-vesicocele	Non-uterine prolapse	Rectocele	Normal mobility	Non-rupture	Non-rupture	Dilation	30	28	3	5	-6	25
534	Non-constipatoin	45	Yes	No	No	No	Hypermobility	Non-vesicocele	Uterine prolapse	Non-rectocele	Normal mobility	Non-rupture	Non-rupture	Dilation	20	34	3	5	-17	31
535	Non-constipatoin	42	No	No	No	No	Hypermobility	Non-vesicocele	Non-uterine prolapse	Non-rectocele	Hypermobility	Non-rupture	Non-rupture	Non-dilation	16	34	4	5	-17	30
536	Non-constipatoin	42	No	No	No	No	Normal mobility	Non-vesicocele	Uterine prolapse	Non-rectocele	Hypermobility	Non-rupture	Non-rupture	Dilation	26	28	5	5	-15	23
537	Non-constipatoin	41	No	No	No	No	Normal mobility	Non-vesicocele	Uterine prolapse	Non-rectocele	Hypermobility	Non-rupture	Non-rupture	Dilation	23	27	6	5	-17	21
538	Non-constipatoin	68	No	No	No	No	Normal mobility	Non-vesicocele	Non-uterine prolapse	Non-rectocele	Normal mobility	Non-rupture	Non-rupture	Non-dilation	17	27	9	5	-3	18
539	Non-constipatoin	54	No	No	No	No	Normal mobility	Non-vesicocele	Non-uterine prolapse	Non-rectocele	Normal mobility	Non-rupture	Non-rupture	Non-dilation	16	31	9	5	-1	22
540	Constipatoin	46	Yes	No	No	No	Hypermobility	Non-vesicocele	Non-uterine prolapse	Non-rectocele	Normal mobility	Non-rupture	Non-rupture	Dilation	27	31	10.4	5	-7	20.6
541	Constipatoin	42	No	No	No	No	Normal mobility	Non-vesicocele	Non-uterine prolapse	Rectocele	Normal mobility	Non-rupture	Non-rupture	Dilation	28	31	10.4	5	-13	20.6
542	Non-constipatoin	66	No	No	No	No	Normal mobility	Non-vesicocele	Non-uterine prolapse	Non-rectocele	Normal mobility	Non-rupture	Non-rupture	Non-dilation	16	33	12	5	-11	21
543	Non-constipatoin	54	No	No	No	No	Hypermobility	Vesicocele	Non-uterine prolapse	Non-rectocele	Hypermobility	Non-rupture	Non-rupture	Dilation	35	32	-18	6	-25	50
544	Non-constipatoin	64	No	No	No	No	Hypermobility	Vesicocele	Uterine prolapse	Non-rectocele	Hypermobility	Non-rupture	Non-rupture	Dilation	34	31	-17	6	-15	48
545	Non-constipatoin	40	No	No	No	No	Hypermobility	Vesicocele	Non-uterine prolapse	Non-rectocele	Normal mobility	Non-rupture	Non-rupture	Dilation	20	30	-16	6	-8	46
546	Non-constipatoin	40	No	No	Yes	No	Hypermobility	Vesicocele	Non-uterine prolapse	Non-rectocele	Hypermobility	Non-rupture	Non-rupture	Dilation	30	28	-15	6	-20	43
547	Non-constipatoin	76	No	No	No	No	Hypermobility	Vesicocele	Non-uterine prolapse	Non-rectocele	Normal mobility	Non-rupture	Non-rupture	Dilation	27	27	-13	6	-14	40
548	Non-constipatoin	40	No	No	No	No	Hypermobility	Vesicocele	Non-uterine prolapse	Non-rectocele	Hypermobility	Non-rupture	Non-rupture	Dilation	28	18	-12	6	-30	30
549	Constipatoin	43	No	No	No	No	Hypermobility	Vesicocele	Non-uterine prolapse	Non-rectocele	Hypermobility	Non-rupture	Non-rupture	Dilation	34	33	-12	6	-15	45
550	Non-constipatoin	40	No	No	No	No	Hypermobility	Vesicocele	Non-uterine prolapse	Rectocele	Hypermobility	Non-rupture	Non-rupture	Dilation	26	27	-11	6	-24	38
551	Constipatoin	56	No	No	No	No	Hypermobility	Vesicocele	Non-uterine prolapse	Non-rectocele	Normal mobility	Non-rupture	Non-rupture	Dilation	23	33	-10	6	-9	43
552	Constipatoin	46	Yes	No	No	No	Hypermobility	Vesicocele	Non-uterine prolapse	Non-rectocele	Normal mobility	Non-rupture	Non-rupture	Dilation	23	32	-9	6	-5	41
553	Non-constipatoin	41	No	No	No	No	Hypermobility	Vesicocele	Non-uterine prolapse	Non-rectocele	Hypermobility	Non-rupture	Non-rupture	Dilation	26	28	-8	6	-15	36
554	Non-constipatoin	54	Yes	No	No	Yes	Hypermobility	Vesicocele	Non-uterine prolapse	Non-rectocele	Hypermobility	Non-rupture	Non-rupture	Dilation	22	30	-7	6	-15	37
555	Non-constipatoin	53	No	No	Yes	No	Hypermobility	Vesicocele	Non-uterine prolapse	Non-rectocele	Normal mobility	Non-rupture	Non-rupture	Dilation	20	28	-6	6	-12	34
556	Non-constipatoin	67	No	No	No	No	Hypermobility	Vesicocele	Non-uterine prolapse	Non-rectocele	Normal mobility	Non-rupture	Non-rupture	Dilation	22	27	-5	6	-9	32
557	Constipatoin	54	Yes	No	No	No	Hypermobility	Vesicocele	Non-uterine prolapse	Non-rectocele	Hypermobility	Non-rupture	Non-rupture	Dilation	20	30	-5	6	-15	35
558	Non-constipatoin	50	No	No	No	No	Hypermobility	Vesicocele	Non-uterine prolapse	Non-rectocele	Normal mobility	Non-rupture	Non-rupture	Dilation	23	25	-4	6	-10	29
559	Non-constipatoin	49	No	No	No	No	Hypermobility	Vesicocele	Non-uterine prolapse	Non-rectocele	Normal mobility	Non-rupture	Non-rupture	Dilation	20	36	-4	6	-13	40
560	Non-constipatoin	69	No	No	No	No	Hypermobility	Vesicocele	Non-uterine prolapse	Non-rectocele	Normal mobility	Non-rupture	Non-rupture	Dilation	32	29	-3	6	-6	32
561	Non-constipatoin	54	No	No	No	No	Hypermobility	Vesicocele	Non-uterine prolapse	Non-rectocele	Normal mobility	Non-rupture	Non-rupture	Dilation	24	30	-3	6	-11	33
562	Non-constipatoin	52	Yes	No	No	No	Hypermobility	Vesicocele	Non-uterine prolapse	Non-rectocele	Hypermobility	Non-rupture	Non-rupture	Dilation	23	32	-3	6	-16	35
563	Non-constipatoin	49	No	No	No	No	Normal mobility	Vesicocele	Non-uterine prolapse	Non-rectocele	Hypermobility	Non-rupture	Non-rupture	Dilation	25	26	-2	6	-15	28
564	Constipatoin	58	No	No	No	No	Hypermobility	Vesicocele	Non-uterine prolapse	Rectocele	Normal mobility	Non-rupture	Non-rupture	Dilation	22	28	-2	6	-12	30
565	Non-constipatoin	54	No	No	No	No	Hypermobility	Vesicocele	Non-uterine prolapse	Non-rectocele	Hypermobility	Non-rupture	Non-rupture	Non-dilation	16	29	-2	6	-19	31
566	Non-constipatoin	46	No	No	No	No	Hypermobility	Vesicocele	Non-uterine prolapse	Non-rectocele	Normal mobility	Non-rupture	Non-rupture	Non-dilation	19	30	-2	6	-9	32
567	Non-constipatoin	50	No	No	No	No	Hypermobility	Vesicocele	Non-uterine prolapse	Non-rectocele	Normal mobility	Non-rupture	Non-rupture	Dilation	23	23	-1	6	-4	24
568	Non-constipatoin	40	No	No	No	No	Hypermobility	Vesicocele	Non-uterine prolapse	Non-rectocele	Hypermobility	Non-rupture	Non-rupture	Non-dilation	12	26	0	6	-24	26
569	Non-constipatoin	41	No	No	No	No	Normal mobility	Vesicocele	Non-uterine prolapse	Non-rectocele	Normal mobility	Non-rupture	Non-rupture	Dilation	20	26	0	6	-11	26
570	Non-constipatoin	49	Yes	No	No	No	Hypermobility	Non-vesicocele	Non-uterine prolapse	Non-rectocele	Normal mobility	Non-rupture	Non-rupture	Non-dilation	18	28	2	6	8	26
571	Non-constipatoin	41	Yes	No	No	No	Hypermobility	Non-vesicocele	Non-uterine prolapse	Non-rectocele	Normal mobility	Non-rupture	Non-rupture	Non-dilation	16	30	3	6	9	27
572	Constipatoin	42	Yes	No	No	No	Hypermobility	Non-vesicocele	Non-uterine prolapse	Non-rectocele	Normal mobility	Non-rupture	Non-rupture	Dilation	31	31	3	6	9	28
573	Non-constipatoin	56	Yes	No	No	No	Hypermobility	Non-vesicocele	Non-uterine prolapse	Non-rectocele	Normal mobility	Non-rupture	Non-rupture	Non-dilation	16	29	4	6	-10	25
574	Non-constipatoin	54	No	No	No	No	Hypermobility	Non-vesicocele	Non-uterine prolapse	Non-rectocele	Normal mobility	Non-rupture	Non-rupture	Dilation	25	31	5	6	0	26
575	Non-constipatoin	49	No	No	No	No	Normal mobility	Non-vesicocele	Non-uterine prolapse	Non-rectocele	Normal mobility	Non-rupture	Non-rupture	Non-dilation	15	27	6	6	-2	21
576	Constipatoin	70	No	No	No	No	Normal mobility	Non-vesicocele	Non-uterine prolapse	Rectocele	Normal mobility	Non-rupture	Non-rupture	Dilation	36	22	8	6	-22	14
577	Non-constipatoin	54	No	No	No	No	Normal mobility	Non-vesicocele	Non-uterine prolapse	Non-rectocele	Normal mobility	Non-rupture	Non-rupture	Dilation	20	27	8	6	-8	19
578	Non-constipatoin	53	No	No	No	No	Normal mobility	Non-vesicocele	Non-uterine prolapse	Non-rectocele	Normal mobility	Non-rupture	Non-rupture	Non-dilation	15	29	8	6	-5	21
579	Non-constipatoin	44	No	No	No	No	Hypermobility	Non-vesicocele	Non-uterine prolapse	Non-rectocele	Normal mobility	Non-rupture	Non-rupture	Non-dilation	16	26	9	6	15	17
580	Non-constipatoin	40	No	No	No	No	Normal mobility	Non-vesicocele	Non-uterine prolapse	Non-rectocele	Normal mobility	Non-rupture	Non-rupture	Non-dilation	19	32	9	6	-6	23
581	Non-constipatoin	46	No	No	No	No	Normal mobility	Non-vesicocele	Non-uterine prolapse	Non-rectocele	Normal mobility	Non-rupture	Rupture	Dilation	22	32	9	6	-9	23
582	Non-constipatoin	45	No	No	No	No	Normal mobility	Non-vesicocele	Non-uterine prolapse	Non-rectocele	Normal mobility	Non-rupture	Non-rupture	Non-dilation	20	33	9	6	16	24
583	Constipatoin	44	No	No	No	No	Normal mobility	Non-vesicocele	Uterine prolapse	Rectocele	Normal mobility	Non-rupture	Non-rupture	Dilation	25	28	10	6	-17	18
584	Non-constipatoin	46	No	Yes	No	No	Normal mobility	Non-vesicocele	Non-uterine prolapse	Non-rectocele	Normal mobility	Non-rupture	Non-rupture	Dilation	22	25	11	6	-11	14
585	Non-constipatoin	55	No	No	No	No	Normal mobility	Non-vesicocele	Non-uterine prolapse	Non-rectocele	Normal mobility	Rupture	Non-rupture	Non-dilation	15	24	13	6	1	11
586	Constipatoin	48	No	No	No	No	Hypermobility	Vesicocele	Non-uterine prolapse	Non-rectocele	Hypermobility	Non-rupture	Non-rupture	Non-dilation	35	32	-3	6.5	-17	35
587	Non-constipatoin	40	Yes	No	No	No	Hypermobility	Vesicocele	Non-uterine prolapse	Non-rectocele	Normal mobility	Non-rupture	Non-rupture	Dilation	31	28	-25	7	-14	53
588	Non-constipatoin	41	No	No	No	No	Hypermobility	Vesicocele	Non-uterine prolapse	Rectocele	Normal mobility	Non-rupture	Non-rupture	Dilation	28	26	-19	7	-30	45
589	Non-constipatoin	49	Yes	No	No	Yes	Hypermobility	Vesicocele	Non-uterine prolapse	Non-rectocele	Normal mobility	Non-rupture	Non-rupture	Dilation	38	35	-13	7	-13	48
590	Constipatoin	65	No	No	No	No	Hypermobility	Vesicocele	Non-uterine prolapse	Non-rectocele	Hypermobility	Non-rupture	Non-rupture	Dilation	37	34	-12	7	-19	46
591	Constipatoin	50	No	No	No	No	Hypermobility	Vesicocele	Non-uterine prolapse	Non-rectocele	Normal mobility	Non-rupture	Rupture	Dilation	24	36	-12	7	-14	48
592	Non-constipatoin	66	Yes	No	No	No	Hypermobility	Vesicocele	Non-uterine prolapse	Non-rectocele	Normal mobility	Non-rupture	Non-rupture	Dilation	20.4	24	-11	7	-10	35
593	Non-constipatoin	71	Yes	No	No	No	Hypermobility	Vesicocele	Non-uterine prolapse	Non-rectocele	Normal mobility	Non-rupture	Non-rupture	Dilation	23	29	-11	7	-12	40
594	Non-constipatoin	58	No	No	No	No	Hypermobility	Vesicocele	Non-uterine prolapse	Non-rectocele	Hypermobility	Non-rupture	Non-rupture	Dilation	21	24	-10	7	-16	34
595	Non-constipatoin	54	No	No	Yes	No	Hypermobility	Vesicocele	Uterine prolapse	Non-rectocele	Hypermobility	Non-rupture	Non-rupture	Dilation	28	26	-10	7	-23	36
596	Non-constipatoin	52	No	No	No	No	Hypermobility	Vesicocele	Non-uterine prolapse	Non-rectocele	Hypermobility	Non-rupture	Non-rupture	Dilation	46	28	-10	7	-15	38
597	Non-constipatoin	58	Yes	No	No	No	Hypermobility	Vesicocele	Non-uterine prolapse	Non-rectocele	Hypermobility	Non-rupture	Non-rupture	Dilation	34	26	-9	7	-20	35
598	Non-constipatoin	40	No	No	No	No	Hypermobility	Vesicocele	Non-uterine prolapse	Non-rectocele	Hypermobility	Non-rupture	Non-rupture	Dilation	32	30	-9	7	-15	39
599	Non-constipatoin	41	No	No	No	No	Hypermobility	Vesicocele	Non-uterine prolapse	Non-rectocele	Hypermobility	Non-rupture	Non-rupture	Dilation	21	31	-9	7	-19	40
600	Non-constipatoin	42	No	No	No	No	Hypermobility	Vesicocele	Non-uterine prolapse	Non-rectocele	Hypermobility	Non-rupture	Non-rupture	Dilation	26	31	-9	7	-16	40
601	Non-constipatoin	43	Yes	No	No	No	Hypermobility	Vesicocele	Non-uterine prolapse	Non-rectocele	Normal mobility	Non-rupture	Non-rupture	Dilation	37	32	-8	7	-13	40
602	Non-constipatoin	47	Yes	No	No	No	Hypermobility	Vesicocele	Non-uterine prolapse	Non-rectocele	Normal mobility	Non-rupture	Non-rupture	Dilation	20	28	-7	7	-12	35
603	Non-constipatoin	43	No	No	No	No	Hypermobility	Vesicocele	Non-uterine prolapse	Non-rectocele	Hypermobility	Non-rupture	Non-rupture	Dilation	28	31	-6	7	-17	37
604	Non-constipatoin	40	No	No	No	Yes	Hypermobility	Vesicocele	Non-uterine prolapse	Non-rectocele	Normal mobility	Non-rupture	Non-rupture	Dilation	28	30	-5	7	-14	35
605	Non-constipatoin	48	No	No	No	No	Hypermobility	Vesicocele	Non-uterine prolapse	Non-rectocele	Normal mobility	Non-rupture	Non-rupture	Dilation	21	29	-4	7	-9	33
606	Non-constipatoin	41	No	No	No	No	Hypermobility	Vesicocele	Non-uterine prolapse	Non-rectocele	Normal mobility	Non-rupture	Non-rupture	Dilation	35	34	-4	7	-4	38
607	Non-constipatoin	65	No	No	No	No	Normal mobility	Vesicocele	Non-uterine prolapse	Non-rectocele	Normal mobility	Non-rupture	Non-rupture	Non-dilation	18	24	-2	7	-13	26
608	Non-constipatoin	41	No	No	Yes	No	Hypermobility	Vesicocele	Non-uterine prolapse	Non-rectocele	Normal mobility	Non-rupture	Non-rupture	Dilation	22	25	-2	7	-9	27
609	Constipatoin	69	No	No	No	No	Hypermobility	Vesicocele	Non-uterine prolapse	Non-rectocele	Hypermobility	Non-rupture	Non-rupture	Dilation	20	28	-2	7	-15	30
610	Non-constipatoin	41	No	No	No	No	Hypermobility	Vesicocele	Non-uterine prolapse	Non-rectocele	Normal mobility	Non-rupture	Non-rupture	Dilation	29	28	-2	7	-12	30
611	Constipatoin	69	No	No	No	No	Hypermobility	Vesicocele	Non-uterine prolapse	Non-rectocele	Hypermobility	Non-rupture	Non-rupture	Dilation	33	31	-2	7	-19	33
612	Constipatoin	40	No	No	No	No	Hypermobility	Vesicocele	Non-uterine prolapse	Non-rectocele	Normal mobility	Non-rupture	Non-rupture	Non-dilation	19	26	-1	7	-12	27
613	Non-constipatoin	41	No	No	No	No	Hypermobility	Vesicocele	Non-uterine prolapse	Non-rectocele	Normal mobility	Non-rupture	Non-rupture	Dilation	26	25	0	7	-11	25
614	Non-constipatoin	42	Yes	No	No	No	Hypermobility	Vesicocele	Non-uterine prolapse	Non-rectocele	Hypermobility	Non-rupture	Non-rupture	Non-dilation	16	28	0	7	10	28
615	Non-constipatoin	73	No	No	No	No	Hypermobility	Vesicocele	Non-uterine prolapse	Non-rectocele	Normal mobility	Non-rupture	Non-rupture	Dilation	23	30	0	7	9	30
616	Non-constipatoin	41	No	No	No	No	Hypermobility	Vesicocele	Non-uterine prolapse	Non-rectocele	Normal mobility	Non-rupture	Non-rupture	Dilation	31	31	0	7	-13	31
617	Non-constipatoin	69	Yes	No	No	No	Hypermobility	Vesicocele	Non-uterine prolapse	Non-rectocele	Normal mobility	Non-rupture	Non-rupture	Dilation	30	32	0	7	-12	32
618	Constipatoin	66	No	No	No	No	Hypermobility	Vesicocele	Non-uterine prolapse	Non-rectocele	Normal mobility	Non-rupture	Non-rupture	Non-dilation	16	35	0	7	-6	35
619	Non-constipatoin	51	No	No	No	No	Hypermobility	Vesicocele	Uterine prolapse	Non-rectocele	Hypermobility	Non-rupture	Non-rupture	Dilation	24	35	0	7	-21	35
620	Non-constipatoin	62	No	No	No	No	Normal mobility	Non-vesicocele	Non-uterine prolapse	Rectocele	Normal mobility	Non-rupture	Non-rupture	Dilation	22	26	2	7	-6	24
621	Non-constipatoin	54	Yes	No	No	No	Normal mobility	Non-vesicocele	Non-uterine prolapse	Non-rectocele	Normal mobility	Non-rupture	Non-rupture	Non-dilation	19	27	3	7	-2	24
622	Constipatoin	71	Yes	No	Yes	No	Normal mobility	Non-vesicocele	Non-uterine prolapse	Non-rectocele	Normal mobility	Non-rupture	Non-rupture	Dilation	21	27	3	7	-16	24
623	Non-constipatoin	45	Yes	No	No	No	Normal mobility	Non-vesicocele	Non-uterine prolapse	Non-rectocele	Normal mobility	Non-rupture	Non-rupture	Dilation	22	27	3	7	-7	24
624	Non-constipatoin	64	No	No	No	No	Hypermobility	Non-vesicocele	Non-uterine prolapse	Non-rectocele	Normal mobility	Non-rupture	Non-rupture	Dilation	27	31	4	7	-14	27
625	Constipatoin	44	No	No	No	No	Hypermobility	Non-vesicocele	Non-uterine prolapse	Non-rectocele	Normal mobility	Non-rupture	Non-rupture	Dilation	24	33	6	7	-12	27
626	Constipatoin	60	Yes	No	No	No	Normal mobility	Non-vesicocele	Non-uterine prolapse	Rectocele	Normal mobility	Non-rupture	Non-rupture	Dilation	20	26	7	7	-6	19
627	Constipatoin	56	No	No	No	No	Normal mobility	Non-vesicocele	Non-uterine prolapse	Non-rectocele	Normal mobility	Non-rupture	Non-rupture	Non-dilation	14	23	8	7	0	15
628	Non-constipatoin	50	No	No	No	No	Normal mobility	Non-vesicocele	Non-uterine prolapse	Non-rectocele	Normal mobility	Non-rupture	Non-rupture	Non-dilation	18	26	9	7	-7	17
629	Non-constipatoin	46	No	No	No	No	Hypermobility	Non-vesicocele	Non-uterine prolapse	Non-rectocele	Normal mobility	Non-rupture	Non-rupture	Dilation	22	33	9	7	11	24
630	Constipatoin	40	No	No	No	No	Normal mobility	Non-vesicocele	Non-uterine prolapse	Non-rectocele	Normal mobility	Non-rupture	Non-rupture	Non-dilation	11	23	10.3	7	12	12.7
631	Constipatoin	43	Yes	No	No	No	Normal mobility	Non-vesicocele	Non-uterine prolapse	Non-rectocele	Normal mobility	Non-rupture	Non-rupture	Dilation	21	25	10.4	7	-4	14.6
632	Constipatoin	41	No	No	No	No	Normal mobility	Non-vesicocele	Non-uterine prolapse	Non-rectocele	Normal mobility	Non-rupture	Non-rupture	Dilation	21	25	10.4	7	13	14.6
633	Constipatoin	53	No	No	No	No	Normal mobility	Non-vesicocele	Non-uterine prolapse	Non-rectocele	Normal mobility	Non-rupture	Non-rupture	Non-dilation	13	28	10.4	7	-6	17.6
634	Constipatoin	40	No	No	No	No	Normal mobility	Non-vesicocele	Non-uterine prolapse	Non-rectocele	Normal mobility	Non-rupture	Non-rupture	Non-dilation	14	28	10.4	7	14	17.6
635	Constipatoin	41	No	No	No	No	Normal mobility	Non-vesicocele	Non-uterine prolapse	Non-rectocele	Normal mobility	Non-rupture	Non-rupture	Non-dilation	19	37	10.4	7	0	26.6
636	Constipatoin	49	No	No	No	No	Normal mobility	Non-vesicocele	Non-uterine prolapse	Non-rectocele	Normal mobility	Non-rupture	Non-rupture	Non-dilation	14	35	11	7	-10	24
637	Constipatoin	69	No	No	No	No	Normal mobility	Non-vesicocele	Non-uterine prolapse	Non-rectocele	Normal mobility	Non-rupture	Non-rupture	Dilation	24	28	14	7	-5	14
638	Non-constipatoin	45	No	No	No	No	Normal mobility	Non-vesicocele	Non-uterine prolapse	Non-rectocele	Normal mobility	Non-rupture	Non-rupture	Non-dilation	10	27	16	7	20	11
639	Constipatoin	64	No	No	No	No	Hypermobility	Vesicocele	Non-uterine prolapse	Non-rectocele	Normal mobility	Non-rupture	Non-rupture	Dilation	24	30	-35	8	-13	65
640	Constipatoin	62	No	No	No	No	Hypermobility	Vesicocele	Non-uterine prolapse	Non-rectocele	Hypermobility	Non-rupture	Non-rupture	Dilation	27	33	-22	8	-26	55
641	Non-constipatoin	55	No	No	No	No	Hypermobility	Vesicocele	Non-uterine prolapse	Non-rectocele	Hypermobility	Non-rupture	Non-rupture	Dilation	40	32	-15	8	-23	47
642	Non-constipatoin	65	No	No	No	No	Hypermobility	Vesicocele	Non-uterine prolapse	Non-rectocele	Normal mobility	Non-rupture	Non-rupture	Dilation	24	23	-13	8	-5	36
643	Non-constipatoin	41	No	No	No	No	Hypermobility	Vesicocele	Non-uterine prolapse	Non-rectocele	Normal mobility	Non-rupture	Non-rupture	Dilation	29	31	-13	8	-14	44
644	Non-constipatoin	41	No	No	No	Yes	Hypermobility	Vesicocele	Non-uterine prolapse	Non-rectocele	Normal mobility	Non-rupture	Non-rupture	Dilation	21	31	-9	8	-2	40
645	Non-constipatoin	42	No	No	No	No	Hypermobility	Vesicocele	Non-uterine prolapse	Non-rectocele	Hypermobility	Non-rupture	Non-rupture	Dilation	25	35	-9	8	-16	44
646	Constipatoin	63	Yes	No	No	No	Hypermobility	Vesicocele	Non-uterine prolapse	Non-rectocele	Normal mobility	Non-rupture	Non-rupture	Dilation	21	23	-8	8	-11	31
647	Constipatoin	54	Yes	No	No	No	Hypermobility	Vesicocele	Non-uterine prolapse	Non-rectocele	Normal mobility	Non-rupture	Non-rupture	Non-dilation	17	27	-8	8	-14	35
648	Non-constipatoin	73	No	No	No	No	Hypermobility	Vesicocele	Non-uterine prolapse	Non-rectocele	Normal mobility	Non-rupture	Non-rupture	Dilation	25	27	-7	8	-14	34
649	Constipatoin	57	No	No	No	No	Hypermobility	Vesicocele	Non-uterine prolapse	Non-rectocele	Normal mobility	Non-rupture	Non-rupture	Dilation	30	26	-6	8	0	32
650	Constipatoin	68	No	No	No	No	Hypermobility	Vesicocele	Non-uterine prolapse	Non-rectocele	Normal mobility	Non-rupture	Non-rupture	Dilation	26	28	-6	8	-11	34
651	Non-constipatoin	40	No	No	No	No	Hypermobility	Vesicocele	Non-uterine prolapse	Non-rectocele	Hypermobility	Non-rupture	Non-rupture	Dilation	35	29	-6	8	23	35
652	Non-constipatoin	41	No	No	No	No	Hypermobility	Vesicocele	Non-uterine prolapse	Non-rectocele	Hypermobility	Non-rupture	Non-rupture	Dilation	32	34	-6	8	-18	40
653	Non-constipatoin	42	No	No	No	No	Hypermobility	Vesicocele	Non-uterine prolapse	Non-rectocele	Normal mobility	Non-rupture	Non-rupture	Dilation	22	37	-6	8	-9	43
654	Non-constipatoin	51	No	No	No	Yes	Hypermobility	Vesicocele	Non-uterine prolapse	Non-rectocele	Hypermobility	Rupture	Non-rupture	Dilation	28	29	-5	8	-17	34
655	Non-constipatoin	45	No	No	No	No	Hypermobility	Vesicocele	Non-uterine prolapse	Non-rectocele	Normal mobility	Non-rupture	Non-rupture	Dilation	20	31	-5	8	-14	36
656	Non-constipatoin	52	No	No	No	No	Hypermobility	Vesicocele	Non-uterine prolapse	Non-rectocele	Normal mobility	Non-rupture	Non-rupture	Dilation	22	30	-4	8	-10	34
657	Constipatoin	67	No	No	No	No	Hypermobility	Vesicocele	Non-uterine prolapse	Non-rectocele	Normal mobility	Non-rupture	Non-rupture	Non-dilation	19	32	-4	8	-4	36
658	Constipatoin	42	Yes	No	No	No	Hypermobility	Vesicocele	Uterine prolapse	Non-rectocele	Hypermobility	Non-rupture	Non-rupture	Dilation	33	36	-4	8	-17	40
659	Non-constipatoin	47	No	No	No	No	Hypermobility	Vesicocele	Non-uterine prolapse	Non-rectocele	Normal mobility	Non-rupture	Non-rupture	Dilation	22	27	-3	8	-7	30
660	Constipatoin	41	No	No	No	No	Hypermobility	Vesicocele	Non-uterine prolapse	Non-rectocele	Normal mobility	Non-rupture	Non-rupture	Dilation	24	28	-3	8	-11	31
661	Constipatoin	41	No	No	No	No	Hypermobility	Vesicocele	Non-uterine prolapse	Non-rectocele	Normal mobility	Non-rupture	Non-rupture	Dilation	27	32	-3	8	-11	35
662	Non-constipatoin	45	Yes	No	No	No	Hypermobility	Vesicocele	Non-uterine prolapse	Non-rectocele	Hypermobility	Non-rupture	Non-rupture	Dilation	28	25	-2	8	-18	27
663	Non-constipatoin	50	No	No	No	No	Hypermobility	Vesicocele	Non-uterine prolapse	Non-rectocele	Normal mobility	Non-rupture	Non-rupture	Non-dilation	18	27	-2	8	-11	29
664	Constipatoin	41	Yes	No	No	No	Hypermobility	Vesicocele	Non-uterine prolapse	Non-rectocele	Normal mobility	Non-rupture	Non-rupture	Non-dilation	15	29	-2	8	-12	31
665	Constipatoin	41	No	No	No	No	Hypermobility	Vesicocele	Non-uterine prolapse	Non-rectocele	Hypermobility	Non-rupture	Non-rupture	Non-dilation	16	29	-2	8	-15	31
666	Non-constipatoin	42	Yes	No	No	Yes	Hypermobility	Vesicocele	Non-uterine prolapse	Non-rectocele	Hypermobility	Non-rupture	Non-rupture	Non-dilation	18	30	-2	8	-20	32
667	Non-constipatoin	63	No	No	No	Yes	Hypermobility	Vesicocele	Non-uterine prolapse	Non-rectocele	Normal mobility	Non-rupture	Non-rupture	Dilation	20	34	-2	8	-14	36
668	Constipatoin	52	No	No	No	No	Hypermobility	Vesicocele	Non-uterine prolapse	Non-rectocele	Normal mobility	Non-rupture	Non-rupture	Dilation	22	21	-1.4	8	-9	22.4
669	Constipatoin	52	No	No	No	No	Normal mobility	Non-vesicocele	Non-uterine prolapse	Non-rectocele	Normal mobility	Non-rupture	Non-rupture	Non-dilation	22	21	-1.4	8	-9	22.4
670	Non-constipatoin	63	Yes	No	No	No	Hypermobility	Vesicocele	Non-uterine prolapse	Non-rectocele	Normal mobility	Non-rupture	Non-rupture	Non-dilation	17	29	0	8	9	29
671	Non-constipatoin	50	No	No	No	No	Hypermobility	Vesicocele	Non-uterine prolapse	Non-rectocele	Normal mobility	Non-rupture	Non-rupture	Dilation	22	32	0	8	-12	32
672	Constipatoin	64	No	No	No	No	Hypermobility	Non-vesicocele	Non-uterine prolapse	Non-rectocele	Hypermobility	Non-rupture	Non-rupture	Dilation	24	28	2	8	-18	26
673	Constipatoin	60	No	No	No	No	Hypermobility	Non-vesicocele	Non-uterine prolapse	Non-rectocele	Hypermobility	Non-rupture	Non-rupture	Dilation	21	35	4	8	-15	31
674	Non-constipatoin	51	No	No	No	No	Hypermobility	Non-vesicocele	Non-uterine prolapse	Non-rectocele	Normal mobility	Non-rupture	Non-rupture	Dilation	20	30	5	8	4	25
675	Constipatoin	40	No	No	No	No	Normal mobility	Non-vesicocele	Non-uterine prolapse	Non-rectocele	Normal mobility	Non-rupture	Non-rupture	Non-dilation	15	28	6	8	-11	22
676	Non-constipatoin	54	No	No	No	No	Hypermobility	Non-vesicocele	Non-uterine prolapse	Rectocele	Hypermobility	Non-rupture	Non-rupture	Non-dilation	17	27	8	8	-5	19
677	Non-constipatoin	48	Yes	No	No	No	Normal mobility	Non-vesicocele	Non-uterine prolapse	Non-rectocele	Normal mobility	Non-rupture	Non-rupture	Non-dilation	12	22	9	8	10	13
678	Non-constipatoin	41	No	No	No	No	Normal mobility	Non-vesicocele	Non-uterine prolapse	Non-rectocele	Normal mobility	Non-rupture	Non-rupture	Non-dilation	13	28	9	8	11	19
679	Non-constipatoin	58	Yes	No	No	No	Normal mobility	Non-vesicocele	Non-uterine prolapse	Non-rectocele	Normal mobility	Non-rupture	Non-rupture	Dilation	26	29	9	8	-8	20
680	Non-constipatoin	49	No	No	No	No	Normal mobility	Non-vesicocele	Non-uterine prolapse	Non-rectocele	Normal mobility	Non-rupture	Non-rupture	Dilation	21	31	9	8	12	22
681	Non-constipatoin	40	No	No	No	No	Hypermobility	Non-vesicocele	Non-uterine prolapse	Non-rectocele	Hypermobility	Non-rupture	Non-rupture	Dilation	22	32	9	8	-16	23
682	Non-constipatoin	40	No	No	No	No	Hypermobility	Non-vesicocele	Non-uterine prolapse	Non-rectocele	Normal mobility	Non-rupture	Non-rupture	Non-dilation	16	33	9	8	-6	24
683	Non-constipatoin	52	No	No	No	No	Normal mobility	Non-vesicocele	Non-uterine prolapse	Non-rectocele	Normal mobility	Non-rupture	Non-rupture	Non-dilation	14	34	9	8	13	25
684	Non-constipatoin	63	Yes	No	No	No	Normal mobility	Non-vesicocele	Non-uterine prolapse	Rectocele	Normal mobility	Non-rupture	Non-rupture	Non-dilation	15	34	9	8	-17	25
685	Constipatoin	50	No	No	No	No	Hypermobility	Non-vesicocele	Non-uterine prolapse	Non-rectocele	Normal mobility	Non-rupture	Non-rupture	Non-dilation	15	37	9	8	-10	28
686	Constipatoin	47	No	No	No	No	Normal mobility	Non-vesicocele	Non-uterine prolapse	Non-rectocele	Normal mobility	Non-rupture	Non-rupture	Non-dilation	17	30	10.3	8	14	19.7
687	Constipatoin	54	No	No	No	No	Normal mobility	Non-vesicocele	Non-uterine prolapse	Non-rectocele	Normal mobility	Non-rupture	Non-rupture	Dilation	21	25	10.4	8	-11	14.6
688	Constipatoin	51	No	No	Yes	Yes	Hypermobility	Non-vesicocele	Non-uterine prolapse	Non-rectocele	Normal mobility	Non-rupture	Non-rupture	Dilation	29	29	10.4	8	14	18.6
689	Constipatoin	44	No	No	No	No	Normal mobility	Non-vesicocele	Non-uterine prolapse	Non-rectocele	Normal mobility	Non-rupture	Non-rupture	Non-dilation	16	30	10.4	8	15	19.6
690	Constipatoin	41	No	No	No	No	Normal mobility	Non-vesicocele	Non-uterine prolapse	Non-rectocele	Normal mobility	Non-rupture	Non-rupture	Non-dilation	14	31	10.4	8	-8	20.6
691	Constipatoin	56	No	No	No	No	Normal mobility	Non-vesicocele	Non-uterine prolapse	Non-rectocele	Normal mobility	Non-rupture	Non-rupture	Non-dilation	13	32	10.4	8	13	21.6
692	Constipatoin	67	No	No	No	No	Normal mobility	Non-vesicocele	Non-uterine prolapse	Non-rectocele	Normal mobility	Non-rupture	Non-rupture	Dilation	21	25	11	8	-11	14
693	Non-constipatoin	65	No	No	No	No	Normal mobility	Non-vesicocele	Non-uterine prolapse	Non-rectocele	Normal mobility	Non-rupture	Non-rupture	Dilation	21	29	11	8	6	18
694	Non-constipatoin	54	No	No	No	No	Hypermobility	Non-vesicocele	Non-uterine prolapse	Non-rectocele	Normal mobility	Non-rupture	Non-rupture	Non-dilation	28	28	12	8	-2	16
695	Constipatoin	53	No	No	No	No	Normal mobility	Non-vesicocele	Non-uterine prolapse	Non-rectocele	Hypermobility	Non-rupture	Non-rupture	Non-dilation	15	30	12	8	-17	18
696	Constipatoin	43	No	No	No	Yes	Normal mobility	Non-vesicocele	Non-uterine prolapse	Non-rectocele	Normal mobility	Non-rupture	Non-rupture	Non-dilation	18	33	13	8	21	20
697	Constipatoin	42	No	No	No	No	Normal mobility	Non-vesicocele	Non-uterine prolapse	Non-rectocele	Normal mobility	Non-rupture	Non-rupture	Non-dilation	19	30	15	8	-8	15
698	Non-constipatoin	43	No	No	No	No	Normal mobility	Non-vesicocele	Non-uterine prolapse	Non-rectocele	Normal mobility	Non-rupture	Non-rupture	Non-dilation	9	28	18	8	-4	10
699	Non-constipatoin	65	No	No	No	No	Hypermobility	Vesicocele	Non-uterine prolapse	Non-rectocele	Hypermobility	Non-rupture	Non-rupture	Dilation	22	35	-14	9	-17	49
700	Non-constipatoin	45	No	No	No	Yes	Hypermobility	Vesicocele	Non-uterine prolapse	Non-rectocele	Hypermobility	Non-rupture	Non-rupture	Dilation	26	29	-13	9	-19	42
701	Non-constipatoin	52	No	No	No	No	Hypermobility	Vesicocele	Non-uterine prolapse	Non-rectocele	Hypermobility	Non-rupture	Non-rupture	Dilation	25	30	-13	9	-19	43
702	Non-constipatoin	64	Yes	No	No	No	Hypermobility	Vesicocele	Non-uterine prolapse	Non-rectocele	Hypermobility	Non-rupture	Non-rupture	Dilation	21	31	-13	9	-19	44
703	Non-constipatoin	50	Yes	No	No	No	Hypermobility	Vesicocele	Non-uterine prolapse	Non-rectocele	Hypermobility	Non-rupture	Non-rupture	Dilation	21	30	-9	9	-22	39
704	Non-constipatoin	49	No	No	No	No	Hypermobility	Vesicocele	Non-uterine prolapse	Non-rectocele	Normal mobility	Non-rupture	Non-rupture	Dilation	23	25	-3	9	-7	28
705	Constipatoin	79	No	No	Yes	Yes	Hypermobility	Vesicocele	Non-uterine prolapse	Rectocele	Normal mobility	Non-rupture	Non-rupture	Dilation	30	28	-2	9	-14	30
706	Constipatoin	56	No	No	No	No	Hypermobility	Vesicocele	Non-uterine prolapse	Non-rectocele	Normal mobility	Non-rupture	Non-rupture	Non-dilation	16	26	-1	9	-9	27
707	Constipatoin	63	No	No	No	No	Normal mobility	Non-vesicocele	Non-uterine prolapse	Non-rectocele	Hypermobility	Non-rupture	Non-rupture	Dilation	20	22	0	9	-20	22
708	Constipatoin	65	No	No	No	No	Hypermobility	Vesicocele	Non-uterine prolapse	Non-rectocele	Normal mobility	Non-rupture	Non-rupture	Non-dilation	19	25	0	9	-5	25
709	Constipatoin	81	No	No	No	Yes	Hypermobility	Vesicocele	Non-uterine prolapse	Non-rectocele	Normal mobility	Non-rupture	Non-rupture	Dilation	21	25	0	9	-14	25
710	Non-constipatoin	51	No	No	No	No	Hypermobility	Vesicocele	Non-uterine prolapse	Non-rectocele	Hypermobility	Non-rupture	Non-rupture	Non-dilation	18	30	0	9	-15	30
711	Non-constipatoin	41	No	No	No	No	Hypermobility	Vesicocele	Non-uterine prolapse	Non-rectocele	Normal mobility	Non-rupture	Non-rupture	Dilation	24	30	0	9	-6	30
712	Non-constipatoin	66	No	No	No	No	Hypermobility	Non-vesicocele	Non-uterine prolapse	Non-rectocele	Normal mobility	Non-rupture	Non-rupture	Non-dilation	16	27	1	9	-12	26
713	Non-constipatoin	64	No	Yes	No	No	Normal mobility	Non-vesicocele	Non-uterine prolapse	Non-rectocele	Hypermobility	Non-rupture	Non-rupture	Dilation	25	26	3	9	-15	23
714	Non-constipatoin	44	No	No	No	No	Normal mobility	Non-vesicocele	Non-uterine prolapse	Non-rectocele	Normal mobility	Non-rupture	Non-rupture	Non-dilation	14	33	7	9	11	26
715	Non-constipatoin	44	No	No	No	No	Normal mobility	Non-vesicocele	Non-uterine prolapse	Non-rectocele	Normal mobility	Non-rupture	Non-rupture	Dilation	33	28	8	9	0	20
716	Non-constipatoin	53	No	No	No	No	Normal mobility	Non-vesicocele	Non-uterine prolapse	Non-rectocele	Normal mobility	Non-rupture	Non-rupture	Non-dilation	14	28	9	9	0	19
717	Non-constipatoin	50	No	No	No	No	Normal mobility	Non-vesicocele	Non-uterine prolapse	Non-rectocele	Normal mobility	Non-rupture	Non-rupture	Non-dilation	14	28	9	9	12	19
718	Constipatoin	81	No	No	No	No	Normal mobility	Non-vesicocele	Non-uterine prolapse	Rectocele	Normal mobility	Non-rupture	Non-rupture	Dilation	31	28	9	9	-20	19
719	Non-constipatoin	40	Yes	No	No	No	Normal mobility	Non-vesicocele	Non-uterine prolapse	Non-rectocele	Normal mobility	Non-rupture	Non-rupture	Non-dilation	13	30	9	9	12	21
720	Constipatoin	78	No	No	Yes	No	Normal mobility	Non-vesicocele	Non-uterine prolapse	Non-rectocele	Normal mobility	Non-rupture	Non-rupture	Non-dilation	19	32	10	9	-8	22
721	Constipatoin	50	Yes	No	No	No	Normal mobility	Vesicocele	Non-uterine prolapse	Non-rectocele	Normal mobility	Non-rupture	Non-rupture	Non-dilation	13	23	10.4	9	-2	12.6
722	Constipatoin	83	No	No	No	No	Normal mobility	Non-vesicocele	Non-uterine prolapse	Non-rectocele	Normal mobility	Non-rupture	Non-rupture	Non-dilation	15	25	10.4	9	13	14.6
723	Constipatoin	66	No	No	No	No	Normal mobility	Non-vesicocele	Non-uterine prolapse	Non-rectocele	Normal mobility	Non-rupture	Non-rupture	Non-dilation	15	26	10.4	9	-2	15.6
724	Constipatoin	59	No	No	No	No	Normal mobility	Non-vesicocele	Non-uterine prolapse	Non-rectocele	Normal mobility	Non-rupture	Non-rupture	Non-dilation	15	28	10.4	9	11	17.6
725	Constipatoin	54	Yes	No	No	No	Normal mobility	Non-vesicocele	Uterine prolapse	Non-rectocele	Normal mobility	Non-rupture	Non-rupture	Dilation	22	31	10.4	9	-1	20.6
726	Constipatoin	43	No	No	No	No	Normal mobility	Non-vesicocele	Non-uterine prolapse	Non-rectocele	Normal mobility	Non-rupture	Non-rupture	Non-dilation	19	30	12	9	-13	18
727	Constipatoin	66	No	No	No	No	Normal mobility	Non-vesicocele	Non-uterine prolapse	Non-rectocele	Normal mobility	Non-rupture	Non-rupture	Dilation	28	30	12	9	-7	18
728	Constipatoin	40	No	No	No	No	Normal mobility	Non-vesicocele	Non-uterine prolapse	Non-rectocele	Normal mobility	Non-rupture	Non-rupture	Non-dilation	12	31	12	9	-10	19
729	Constipatoin	86	No	No	Yes	No	Normal mobility	Non-vesicocele	Non-uterine prolapse	Non-rectocele	Normal mobility	Non-rupture	Non-rupture	Non-dilation	15	29	15	9	-4	14
730	Non-constipatoin	41	No	No	No	No	Hypermobility	Vesicocele	Non-uterine prolapse	Non-rectocele	Hypermobility	Non-rupture	Non-rupture	Dilation	43	32	-18	10	-26	50
731	Non-constipatoin	41	No	No	No	No	Hypermobility	Vesicocele	Non-uterine prolapse	Rectocele	Normal mobility	Non-rupture	Non-rupture	Dilation	29	28	-16	10	-22	44
732	Non-constipatoin	53	No	No	No	No	Hypermobility	Vesicocele	Non-uterine prolapse	Non-rectocele	Hypermobility	Non-rupture	Non-rupture	Dilation	28	28	-15	10	-20	43
733	Non-constipatoin	49	No	No	No	No	Hypermobility	Vesicocele	Non-uterine prolapse	Rectocele	Normal mobility	Non-rupture	Non-rupture	Dilation	28	32	-14	10	-17	46
734	Non-constipatoin	44	No	No	No	No	Hypermobility	Vesicocele	Non-uterine prolapse	Non-rectocele	Hypermobility	Non-rupture	Non-rupture	Non-dilation	18	31	-13	10	-19	44
735	Non-constipatoin	40	No	No	No	No	Hypermobility	Vesicocele	Non-uterine prolapse	Non-rectocele	Hypermobility	Non-rupture	Non-rupture	Dilation	24	29	-11	10	-16	40
736	Non-constipatoin	50	Yes	No	No	No	Hypermobility	Vesicocele	Non-uterine prolapse	Non-rectocele	Hypermobility	Non-rupture	Non-rupture	Dilation	33	30	-11	10	-26	41
737	Non-constipatoin	42	No	No	No	No	Hypermobility	Vesicocele	Non-uterine prolapse	Non-rectocele	Normal mobility	Non-rupture	Non-rupture	Dilation	23	34	-10	10	-12	44
738	Non-constipatoin	51	No	No	No	No	Hypermobility	Vesicocele	Non-uterine prolapse	Non-rectocele	Hypermobility	Non-rupture	Non-rupture	Dilation	32	32	-9	10	-15	41
739	Non-constipatoin	64	Yes	No	No	No	Hypermobility	Vesicocele	Non-uterine prolapse	Non-rectocele	Hypermobility	Non-rupture	Non-rupture	Dilation	23	35	-9	10	-25	44
740	Non-constipatoin	49	Yes	No	No	No	Hypermobility	Vesicocele	Non-uterine prolapse	Non-rectocele	Hypermobility	Non-rupture	Non-rupture	Dilation	22	25	-8	10	-18	33
741	Non-constipatoin	42	No	No	No	No	Hypermobility	Vesicocele	Non-uterine prolapse	Non-rectocele	Hypermobility	Non-rupture	Non-rupture	Dilation	21	30	-8	10	-16	38
742	Non-constipatoin	46	No	No	Yes	No	Hypermobility	Vesicocele	Non-uterine prolapse	Rectocele	Normal mobility	Non-rupture	Non-rupture	Dilation	26	33	-8	10	-20	41
743	Non-constipatoin	69	Yes	No	No	No	Hypermobility	Vesicocele	Non-uterine prolapse	Non-rectocele	Hypermobility	Non-rupture	Non-rupture	Dilation	25	31	-7	10	-16	38
744	Constipatoin	42	No	No	No	No	Hypermobility	Vesicocele	Non-uterine prolapse	Rectocele	Normal mobility	Non-rupture	Non-rupture	Non-dilation	19	23	-6	10	-13	29
745	Non-constipatoin	55	No	No	No	No	Hypermobility	Vesicocele	Non-uterine prolapse	Non-rectocele	Normal mobility	Non-rupture	Non-rupture	Dilation	21	29	-6	10	-9	35
746	Constipatoin	49	Yes	No	No	No	Hypermobility	Vesicocele	Non-uterine prolapse	Non-rectocele	Normal mobility	Non-rupture	Non-rupture	Non-dilation	19	31	-6	10	-11	37
747	Non-constipatoin	41	No	No	No	No	Hypermobility	Vesicocele	Non-uterine prolapse	Non-rectocele	Hypermobility	Non-rupture	Non-rupture	Dilation	32	34	-6	10	-18	40
748	Non-constipatoin	41	No	No	No	No	Hypermobility	Vesicocele	Non-uterine prolapse	Non-rectocele	Hypermobility	Non-rupture	Non-rupture	Dilation	29	37	-6	10	-35	43
749	Non-constipatoin	42	No	No	No	No	Hypermobility	Vesicocele	Non-uterine prolapse	Non-rectocele	Hypermobility	Non-rupture	Non-rupture	Dilation	25	25	-5	10	-21	30
750	Non-constipatoin	58	Yes	No	No	No	Hypermobility	Vesicocele	Non-uterine prolapse	Non-rectocele	Normal mobility	Non-rupture	Non-rupture	Non-dilation	17	28	-5	10	-14	33
751	Non-constipatoin	40	No	No	No	No	Hypermobility	Vesicocele	Non-uterine prolapse	Non-rectocele	Normal mobility	Non-rupture	Non-rupture	Dilation	32.5	27	-4	10	-6	31
752	Non-constipatoin	61	No	No	No	No	Hypermobility	Vesicocele	Non-uterine prolapse	Non-rectocele	Normal mobility	Rupture	Non-rupture	Dilation	20	29	-4	10	-13	33
753	Non-constipatoin	45	Yes	No	Yes	No	Hypermobility	Vesicocele	Non-uterine prolapse	Non-rectocele	Normal mobility	Non-rupture	Non-rupture	Dilation	22	29	-4	10	-11	33
754	Non-constipatoin	41	No	No	No	No	Hypermobility	Vesicocele	Non-uterine prolapse	Non-rectocele	Hypermobility	Non-rupture	Non-rupture	Dilation	24	26	-3	10	-19	29
755	Non-constipatoin	43	No	No	No	No	Hypermobility	Vesicocele	Non-uterine prolapse	Non-rectocele	Hypermobility	Non-rupture	Non-rupture	Dilation	26	30	-3	10	-21	33
756	Non-constipatoin	44	Yes	No	Yes	No	Hypermobility	Vesicocele	Non-uterine prolapse	Non-rectocele	Normal mobility	Non-rupture	Non-rupture	Dilation	23	31	-3	10	-2	34
757	Non-constipatoin	58	Yes	No	No	No	Hypermobility	Vesicocele	Non-uterine prolapse	Non-rectocele	Normal mobility	Rupture	Non-rupture	Non-dilation	16	25	-2	10	-7	27
758	Non-constipatoin	63	No	No	Yes	No	Hypermobility	Vesicocele	Non-uterine prolapse	Non-rectocele	Normal mobility	Non-rupture	Non-rupture	Dilation	21	27	-2	10	-9	29
759	Non-constipatoin	40	No	No	No	No	Hypermobility	Vesicocele	Non-uterine prolapse	Non-rectocele	Normal mobility	Non-rupture	Non-rupture	Non-dilation	18	30	-2	10	-3	32
760	Non-constipatoin	46	No	No	No	No	Hypermobility	Vesicocele	Non-uterine prolapse	Non-rectocele	Hypermobility	Non-rupture	Non-rupture	Dilation	21	30	-2	10	-25	32
761	Non-constipatoin	63	Yes	No	No	No	Hypermobility	Vesicocele	Non-uterine prolapse	Non-rectocele	Hypermobility	Non-rupture	Non-rupture	Dilation	26	30	-2	10	-18	32
762	Non-constipatoin	46	No	No	No	No	Hypermobility	Vesicocele	Non-uterine prolapse	Non-rectocele	Hypermobility	Non-rupture	Non-rupture	Non-dilation	19	34	-0.5	10	-19	34.5
763	Non-constipatoin	58	Yes	No	No	No	Normal mobility	Vesicocele	Non-uterine prolapse	Non-rectocele	Normal mobility	Non-rupture	Non-rupture	Non-dilation	19	23	0	10	-9	23
764	Non-constipatoin	64	No	No	No	No	Hypermobility	Vesicocele	Non-uterine prolapse	Non-rectocele	Normal mobility	Non-rupture	Non-rupture	Dilation	21	25	0	10	-9	25
765	Non-constipatoin	48	Yes	No	No	No	Hypermobility	Vesicocele	Non-uterine prolapse	Non-rectocele	Hypermobility	Non-rupture	Non-rupture	Non-dilation	17	26	0	10	-17	26
766	Non-constipatoin	42	No	No	No	No	Hypermobility	Vesicocele	Non-uterine prolapse	Non-rectocele	Normal mobility	Non-rupture	Non-rupture	Dilation	25	27	0	10	0	27
767	Non-constipatoin	42	No	No	No	No	Hypermobility	Vesicocele	Non-uterine prolapse	Non-rectocele	Hypermobility	Non-rupture	Non-rupture	Dilation	22	28	0	10	-23	28
768	Non-constipatoin	41	No	No	No	No	Hypermobility	Vesicocele	Non-uterine prolapse	Non-rectocele	Normal mobility	Non-rupture	Non-rupture	Non-dilation	18	30	0	10	-11	30
769	Non-constipatoin	40	No	No	No	No	Hypermobility	Vesicocele	Non-uterine prolapse	Non-rectocele	Hypermobility	Non-rupture	Non-rupture	Non-dilation	19	33	0	10	-15	33
770	Non-constipatoin	49	No	No	No	No	Hypermobility	Vesicocele	Non-uterine prolapse	Non-rectocele	Hypermobility	Non-rupture	Non-rupture	Dilation	23	33	0	10	-21	33
771	Non-constipatoin	73	Yes	No	No	No	Hypermobility	Vesicocele	Non-uterine prolapse	Non-rectocele	Normal mobility	Non-rupture	Non-rupture	Non-dilation	17	36	0	10	-11	36
772	Non-constipatoin	50	No	No	No	No	Hypermobility	Non-vesicocele	Non-uterine prolapse	Non-rectocele	Normal mobility	Non-rupture	Non-rupture	Non-dilation	18	29	1	10	-7	28
773	Non-constipatoin	41	No	No	No	No	Hypermobility	Non-vesicocele	Non-uterine prolapse	Non-rectocele	Hypermobility	Non-rupture	Non-rupture	Non-dilation	19	35	2	10	-18	33
774	Non-constipatoin	72	No	No	No	No	Hypermobility	Non-vesicocele	Non-uterine prolapse	Non-rectocele	Hypermobility	Non-rupture	Non-rupture	Dilation	29	37	2	10	-27	35
775	Non-constipatoin	66	Yes	No	No	No	Hypermobility	Non-vesicocele	Non-uterine prolapse	Non-rectocele	Normal mobility	Non-rupture	Non-rupture	Dilation	24	30	3	10	-10	27
776	Non-constipatoin	63	No	No	No	No	Normal mobility	Non-vesicocele	Non-uterine prolapse	Non-rectocele	Hypermobility	Non-rupture	Non-rupture	Dilation	26	27	5	10	-16	22
777	Non-constipatoin	44	No	No	No	No	Hypermobility	Non-vesicocele	Non-uterine prolapse	Non-rectocele	Normal mobility	Non-rupture	Non-rupture	Non-dilation	16	36	5	10	-9	31
778	Non-constipatoin	46	No	No	No	No	Hypermobility	Non-vesicocele	Non-uterine prolapse	Non-rectocele	Normal mobility	Non-rupture	Non-rupture	Dilation	20.3	34	6	10	-7	28
779	Non-constipatoin	66	No	No	No	No	Normal mobility	Non-vesicocele	Non-uterine prolapse	Non-rectocele	Normal mobility	Non-rupture	Non-rupture	Dilation	21	21	9	10	13	12
780	Non-constipatoin	43	No	No	No	No	Normal mobility	Non-vesicocele	Non-uterine prolapse	Non-rectocele	Normal mobility	Non-rupture	Non-rupture	Non-dilation	11	26	9	10	-10	17
781	Non-constipatoin	42	No	No	No	No	Normal mobility	Non-vesicocele	Uterine prolapse	Non-rectocele	Normal mobility	Non-rupture	Non-rupture	Non-dilation	19	28	9	10	0	19
782	Non-constipatoin	42	No	No	No	No	Normal mobility	Non-vesicocele	Non-uterine prolapse	Non-rectocele	Normal mobility	Non-rupture	Non-rupture	Dilation	25	28	9	10	-14	19
783	Non-constipatoin	51	No	No	No	No	Normal mobility	Non-vesicocele	Non-uterine prolapse	Non-rectocele	Normal mobility	Non-rupture	Non-rupture	Non-dilation	15	29	9	10	-4	20
784	Non-constipatoin	51	No	No	No	No	Normal mobility	Non-vesicocele	Non-uterine prolapse	Non-rectocele	Normal mobility	Non-rupture	Non-rupture	Non-dilation	12	30	9	10	-5	21
785	Non-constipatoin	46	No	No	No	No	Normal mobility	Non-vesicocele	Non-uterine prolapse	Non-rectocele	Normal mobility	Non-rupture	Non-rupture	Non-dilation	14	30	9	10	14	21
786	Non-constipatoin	80	No	No	No	No	Normal mobility	Non-vesicocele	Non-uterine prolapse	Non-rectocele	Normal mobility	Non-rupture	Non-rupture	Non-dilation	16	30	9	10	14	21
787	Non-constipatoin	55	Yes	No	Yes	No	Normal mobility	Non-vesicocele	Non-uterine prolapse	Non-rectocele	Normal mobility	Non-rupture	Non-rupture	Dilation	22	31	9	10	-7	22
788	Non-constipatoin	46	No	No	No	Yes	Hypermobility	Non-vesicocele	Non-uterine prolapse	Non-rectocele	Normal mobility	Non-rupture	Non-rupture	Dilation	22	32	9	10	13	23
789	Constipatoin	49	No	No	No	No	Normal mobility	Non-vesicocele	Non-uterine prolapse	Non-rectocele	Normal mobility	Non-rupture	Non-rupture	Non-dilation	15	29	10.4	10	14	18.6
790	Constipatoin	42	No	No	No	No	Normal mobility	Non-vesicocele	Non-uterine prolapse	Non-rectocele	Normal mobility	Non-rupture	Non-rupture	Dilation	22	32	11	10	-9	21
791	Non-constipatoin	43	No	No	No	No	Normal mobility	Non-vesicocele	Uterine prolapse	Non-rectocele	Normal mobility	Non-rupture	Non-rupture	Non-dilation	18	30	12	10	14	18
792	Non-constipatoin	41	No	No	No	No	Normal mobility	Non-vesicocele	Non-uterine prolapse	Non-rectocele	Normal mobility	Non-rupture	Non-rupture	Non-dilation	13	26	14	10	-2	12
793	Constipatoin	65	Yes	No	No	No	Normal mobility	Non-vesicocele	Non-uterine prolapse	Non-rectocele	Normal mobility	Non-rupture	Non-rupture	Non-dilation	15	35	16	10	17	19
794	Constipatoin	79	No	No	No	No	Normal mobility	Non-vesicocele	Non-uterine prolapse	Non-rectocele	Normal mobility	Non-rupture	Non-rupture	Non-dilation	17	28	17	10	-10	11
795	Constipatoin	56	No	No	No	No	Normal mobility	Non-vesicocele	Non-uterine prolapse	Non-rectocele	Normal mobility	Non-rupture	Non-rupture	Dilation	24	30	17	10	-5	13
796	Non-constipatoin	72	No	No	No	No	Normal mobility	Non-vesicocele	Non-uterine prolapse	Non-rectocele	Normal mobility	Non-rupture	Non-rupture	Non-dilation	17	28	20	10	20	8
797	Non-constipatoin	67	No	No	No	No	Normal mobility	Non-vesicocele	Non-uterine prolapse	Rectocele	Normal mobility	Non-rupture	Non-rupture	Dilation	21	30	21	10	-5	9
798	Constipatoin	71	No	No	No	No	Hypermobility	Vesicocele	Non-uterine prolapse	Non-rectocele	Normal mobility	Non-rupture	Non-rupture	Dilation	26	26	-17	11	-3	43
799	Non-constipatoin	42	Yes	No	No	No	Hypermobility	Vesicocele	Non-uterine prolapse	Non-rectocele	Hypermobility	Non-rupture	Non-rupture	Dilation	20	30	-11	11	-19	41
800	Non-constipatoin	41	Yes	No	No	No	Hypermobility	Vesicocele	Non-uterine prolapse	Non-rectocele	Normal mobility	Non-rupture	Non-rupture	Dilation	21	28	-9	11	-12	37
801	Non-constipatoin	41	Yes	No	No	No	Hypermobility	Vesicocele	Non-uterine prolapse	Non-rectocele	Hypermobility	Non-rupture	Non-rupture	Dilation	28	30	-9	11	27	39
802	Non-constipatoin	69	No	No	No	No	Hypermobility	Vesicocele	Non-uterine prolapse	Non-rectocele	Normal mobility	Non-rupture	Non-rupture	Dilation	25	31	-6	11	-12	37
803	Non-constipatoin	46	No	No	No	No	Normal mobility	Vesicocele	Non-uterine prolapse	Non-rectocele	Hypermobility	Non-rupture	Non-rupture	Dilation	34	28	-4	11	-18	32
804	Non-constipatoin	50	No	No	No	No	Hypermobility	Vesicocele	Non-uterine prolapse	Non-rectocele	Normal mobility	Non-rupture	Non-rupture	Dilation	21	30	-4	11	-12	34
805	Constipatoin	53	No	No	No	No	Hypermobility	Vesicocele	Non-uterine prolapse	Rectocele	Normal mobility	Non-rupture	Non-rupture	Non-dilation	19	30	-2	11	-20	32
806	Non-constipatoin	42	No	Yes	No	No	Hypermobility	Vesicocele	Non-uterine prolapse	Non-rectocele	Hypermobility	Non-rupture	Non-rupture	Dilation	21	36	-2	11	-24	38
807	Non-constipatoin	45	No	No	No	No	Hypermobility	Vesicocele	Non-uterine prolapse	Non-rectocele	Normal mobility	Non-rupture	Non-rupture	Dilation	23	29	-1	11	-9	30
808	Non-constipatoin	60	No	No	No	No	Hypermobility	Non-vesicocele	Non-uterine prolapse	Non-rectocele	Normal mobility	Non-rupture	Non-rupture	Non-dilation	17	28	0.5	11	-11	27.5
809	Non-constipatoin	41	No	No	No	No	Normal mobility	Non-vesicocele	Non-uterine prolapse	Rectocele	Normal mobility	Non-rupture	Non-rupture	Dilation	27	28	3	11	-12	25
810	Non-constipatoin	65	Yes	No	No	No	Normal mobility	Non-vesicocele	Non-uterine prolapse	Non-rectocele	Normal mobility	Non-rupture	Non-rupture	Non-dilation	14	25	6	11	-3	19
811	Constipatoin	63	No	No	No	No	Hypermobility	Non-vesicocele	Non-uterine prolapse	Non-rectocele	Hypermobility	Non-rupture	Non-rupture	Dilation	25	34	6	11	-15	28
812	Non-constipatoin	57	No	No	No	No	Normal mobility	Non-vesicocele	Non-uterine prolapse	Non-rectocele	Normal mobility	Non-rupture	Non-rupture	Non-dilation	11	30	8	11	-11	22
813	Non-constipatoin	40	No	No	No	Yes	Normal mobility	Non-vesicocele	Non-uterine prolapse	Non-rectocele	Normal mobility	Non-rupture	Non-rupture	Non-dilation	16	24	9	11	12	15
814	Non-constipatoin	64	No	No	No	No	Normal mobility	Non-vesicocele	Non-uterine prolapse	Non-rectocele	Normal mobility	Non-rupture	Non-rupture	Dilation	23	27	9	11	12	18
815	Non-constipatoin	50	Yes	No	No	No	Normal mobility	Non-vesicocele	Non-uterine prolapse	Non-rectocele	Normal mobility	Non-rupture	Non-rupture	Non-dilation	14	28	9	11	13	19
816	Non-constipatoin	63	No	No	No	No	Normal mobility	Non-vesicocele	Non-uterine prolapse	Non-rectocele	Normal mobility	Non-rupture	Non-rupture	Non-dilation	14	29	9	11	14	20
817	Non-constipatoin	43	No	No	No	No	Normal mobility	Non-vesicocele	Non-uterine prolapse	Non-rectocele	Normal mobility	Non-rupture	Non-rupture	Non-dilation	15	30	9	11	-10	21
818	Non-constipatoin	43	No	No	No	No	Normal mobility	Non-vesicocele	Non-uterine prolapse	Non-rectocele	Normal mobility	Non-rupture	Non-rupture	Non-dilation	20	34	13	11	16	21
819	Constipatoin	62	No	No	No	No	Normal mobility	Non-vesicocele	Non-uterine prolapse	Non-rectocele	Normal mobility	Non-rupture	Non-rupture	Dilation	22	30	14	11	6	16
820	Constipatoin	40	No	No	No	No	Hypermobility	Vesicocele	Non-uterine prolapse	Non-rectocele	Hypermobility	Non-rupture	Non-rupture	Dilation	31	31	-20	12	-22	51
821	Non-constipatoin	66	No	No	No	No	Hypermobility	Vesicocele	Non-uterine prolapse	Non-rectocele	Hypermobility	Non-rupture	Non-rupture	Dilation	36	28	-16	12	-20	44
822	Constipatoin	42	No	No	No	Yes	Hypermobility	Vesicocele	Non-uterine prolapse	Non-rectocele	Hypermobility	Rupture	Non-rupture	Dilation	29	30	-16	12	-16	46
823	Non-constipatoin	69	No	No	No	No	Hypermobility	Vesicocele	Non-uterine prolapse	Non-rectocele	Hypermobility	Non-rupture	Non-rupture	Non-dilation	18	33	-7	12	-18	40
824	Non-constipatoin	56	Yes	No	Yes	No	Hypermobility	Vesicocele	Non-uterine prolapse	Non-rectocele	Normal mobility	Non-rupture	Non-rupture	Dilation	20	30	-5	12	-8	35
825	Constipatoin	48	No	No	No	No	Hypermobility	Vesicocele	Non-uterine prolapse	Non-rectocele	Normal mobility	Non-rupture	Non-rupture	Dilation	27	25	-4	12	-11	29
826	Non-constipatoin	60	No	No	No	No	Hypermobility	Vesicocele	Non-uterine prolapse	Rectocele	Normal mobility	Non-rupture	Non-rupture	Dilation	24	27	-3	12	-15	30
827	Non-constipatoin	49	No	No	No	No	Hypermobility	Vesicocele	Non-uterine prolapse	Non-rectocele	Normal mobility	Non-rupture	Non-rupture	Dilation	25	30	-1	12	-13	31
828	Non-constipatoin	53	No	No	No	No	Hypermobility	Vesicocele	Non-uterine prolapse	Non-rectocele	Normal mobility	Non-rupture	Non-rupture	Dilation	23	28	0	12	-13	28
829	Constipatoin	52	No	No	No	No	Hypermobility	Vesicocele	Non-uterine prolapse	Non-rectocele	Normal mobility	Non-rupture	Non-rupture	Non-dilation	19	31	0	12	-13	31
830	Non-constipatoin	40	No	No	No	No	Hypermobility	Non-vesicocele	Non-uterine prolapse	Non-rectocele	Normal mobility	Non-rupture	Non-rupture	Dilation	31	36	3	12	-12	33
831	Non-constipatoin	54	Yes	No	No	No	Normal mobility	Non-vesicocele	Non-uterine prolapse	Non-rectocele	Normal mobility	Non-rupture	Non-rupture	Non-dilation	17	30	6	12	-7	24
832	Non-constipatoin	42	Yes	No	No	No	Hypermobility	Non-vesicocele	Non-uterine prolapse	Non-rectocele	Normal mobility	Non-rupture	Non-rupture	Non-dilation	17	24	9	12	-9	15
833	Non-constipatoin	40	No	No	No	No	Normal mobility	Non-vesicocele	Non-uterine prolapse	Non-rectocele	Normal mobility	Non-rupture	Non-rupture	Non-dilation	9	25	9	12	13	16
834	Non-constipatoin	48	Yes	No	No	No	Normal mobility	Non-vesicocele	Non-uterine prolapse	Non-rectocele	Normal mobility	Non-rupture	Non-rupture	Dilation	21	26	9	12	14	17
835	Non-constipatoin	43	No	No	No	No	Normal mobility	Non-vesicocele	Non-uterine prolapse	Non-rectocele	Normal mobility	Non-rupture	Non-rupture	Non-dilation	14	29	9	12	15	20
836	Non-constipatoin	40	No	No	No	No	Normal mobility	Non-vesicocele	Non-uterine prolapse	Non-rectocele	Normal mobility	Non-rupture	Non-rupture	Non-dilation	14	32	9	12	16	23
837	Non-constipatoin	41	No	No	No	No	Hypermobility	Non-vesicocele	Non-uterine prolapse	Non-rectocele	Hypermobility	Non-rupture	Non-rupture	Dilation	26	35	9	12	-16	26
838	Non-constipatoin	56	No	No	No	No	Normal mobility	Non-vesicocele	Non-uterine prolapse	Non-rectocele	Normal mobility	Non-rupture	Non-rupture	Dilation	22	30	10	12	-6	20
839	Constipatoin	62	Yes	No	No	No	Hypermobility	Non-vesicocele	Non-uterine prolapse	Non-rectocele	Normal mobility	Non-rupture	Non-rupture	Non-dilation	17	27	10.4	12	-10	16.6
840	Non-constipatoin	72	No	No	No	No	Normal mobility	Non-vesicocele	Non-uterine prolapse	Non-rectocele	Normal mobility	Non-rupture	Non-rupture	Non-dilation	16	27	11	12	-6	16
841	Non-constipatoin	40	No	No	No	No	Normal mobility	Non-vesicocele	Non-uterine prolapse	Non-rectocele	Normal mobility	Non-rupture	Non-rupture	Non-dilation	11	23	12	12	17	11
842	Non-constipatoin	49	Yes	No	No	No	Normal mobility	Non-vesicocele	Non-uterine prolapse	Non-rectocele	Normal mobility	Non-rupture	Non-rupture	Non-dilation	12	26	12	12	15	14
843	Non-constipatoin	52	Yes	No	No	No	Normal mobility	Non-vesicocele	Non-uterine prolapse	Non-rectocele	Normal mobility	Non-rupture	Non-rupture	Non-dilation	16	33	12	12	13	21
844	Non-constipatoin	67	No	No	No	No	Normal mobility	Non-vesicocele	Non-uterine prolapse	Non-rectocele	Normal mobility	Non-rupture	Non-rupture	Non-dilation	16	29	13	12	14	16
845	Non-constipatoin	64	Yes	No	No	No	Hypermobility	Vesicocele	Non-uterine prolapse	Non-rectocele	Hypermobility	Non-rupture	Non-rupture	Dilation	22	29	-16	13	-15	45
846	Non-constipatoin	44	No	No	No	No	Hypermobility	Vesicocele	Non-uterine prolapse	Non-rectocele	Normal mobility	Non-rupture	Non-rupture	Dilation	37	27	-11	13	-13	38
847	Non-constipatoin	54	No	No	No	No	Hypermobility	Vesicocele	Non-uterine prolapse	Non-rectocele	Hypermobility	Non-rupture	Non-rupture	Dilation	39	31	-10	13	-17	41
848	Non-constipatoin	40	No	No	Yes	Yes	Hypermobility	Vesicocele	Non-uterine prolapse	Non-rectocele	Normal mobility	Non-rupture	Non-rupture	Dilation	22	33	-9	13	-8	42
849	Non-constipatoin	54	No	No	No	No	Hypermobility	Vesicocele	Non-uterine prolapse	Non-rectocele	Hypermobility	Non-rupture	Non-rupture	Dilation	28	33	-8	13	-15	41
850	Non-constipatoin	49	No	No	No	No	Hypermobility	Vesicocele	Non-uterine prolapse	Non-rectocele	Normal mobility	Non-rupture	Non-rupture	Dilation	26	31	-7	13	-14	38
851	Non-constipatoin	47	No	No	No	No	Hypermobility	Vesicocele	Non-uterine prolapse	Non-rectocele	Normal mobility	Non-rupture	Non-rupture	Dilation	23	29	-6	13	-9	35
852	Non-constipatoin	57	Yes	No	No	No	Hypermobility	Vesicocele	Non-uterine prolapse	Non-rectocele	Normal mobility	Non-rupture	Non-rupture	Dilation	25	29	-5	13	-11	34
853	Non-constipatoin	42	No	No	No	No	Hypermobility	Vesicocele	Non-uterine prolapse	Rectocele	Normal mobility	Non-rupture	Non-rupture	Non-dilation	17	31	-5	13	-9	36
854	Non-constipatoin	54	Yes	No	No	No	Hypermobility	Vesicocele	Non-uterine prolapse	Non-rectocele	Normal mobility	Non-rupture	Non-rupture	Dilation	22	28	-4	13	-3	32
855	Non-constipatoin	42	No	No	No	No	Hypermobility	Vesicocele	Non-uterine prolapse	Non-rectocele	Hypermobility	Rupture	Non-rupture	Dilation	24	29	-4	13	-16	33
856	Non-constipatoin	41	No	No	No	No	Hypermobility	Vesicocele	Non-uterine prolapse	Non-rectocele	Normal mobility	Non-rupture	Non-rupture	Non-dilation	18	30	-3	13	-3	33
857	Non-constipatoin	47	No	No	No	No	Hypermobility	Vesicocele	Non-uterine prolapse	Rectocele	Normal mobility	Non-rupture	Non-rupture	Dilation	26	31	-3	13	-20	34
858	Non-constipatoin	64	Yes	No	No	No	Hypermobility	Vesicocele	Non-uterine prolapse	Non-rectocele	Hypermobility	Non-rupture	Non-rupture	Dilation	24	28	-2	13	-16	30
859	Non-constipatoin	43	No	No	No	No	Hypermobility	Vesicocele	Non-uterine prolapse	Non-rectocele	Normal mobility	Non-rupture	Non-rupture	Dilation	32	32	-2	13	-11	34
860	Non-constipatoin	51	No	No	No	No	Hypermobility	Vesicocele	Non-uterine prolapse	Non-rectocele	Hypermobility	Non-rupture	Non-rupture	Dilation	21	34	-2	13	-15	36
861	Non-constipatoin	41	No	No	No	No	Hypermobility	Vesicocele	Non-uterine prolapse	Non-rectocele	Normal mobility	Non-rupture	Non-rupture	Non-dilation	18	26	0	13	-9	26
862	Non-constipatoin	40	No	No	No	No	Hypermobility	Vesicocele	Non-uterine prolapse	Non-rectocele	Normal mobility	Non-rupture	Non-rupture	Dilation	20	26	0	13	-13	26
863	Non-constipatoin	64	Yes	No	No	No	Hypermobility	Vesicocele	Non-uterine prolapse	Non-rectocele	Normal mobility	Non-rupture	Non-rupture	Dilation	22	30	0	13	-7	30
864	Constipatoin	52	No	No	No	No	Hypermobility	Vesicocele	Non-uterine prolapse	Rectocele	Normal mobility	Non-rupture	Non-rupture	Dilation	24	30	0	13	-13	30
865	Non-constipatoin	59	No	No	Yes	No	Hypermobility	Vesicocele	Non-uterine prolapse	Non-rectocele	Normal mobility	Non-rupture	Non-rupture	Non-dilation	16	33	0	13	-13	33
866	Non-constipatoin	57	Yes	No	No	No	Normal mobility	Non-vesicocele	Non-uterine prolapse	Non-rectocele	Normal mobility	Non-rupture	Non-rupture	Non-dilation	15	39	2	13	-10	37
867	Non-constipatoin	61	No	No	No	No	Hypermobility	Non-vesicocele	Non-uterine prolapse	Non-rectocele	Normal mobility	Non-rupture	Non-rupture	Non-dilation	17	29	3	13	-11	26
868	Non-constipatoin	78	Yes	No	No	No	Normal mobility	Non-vesicocele	Non-uterine prolapse	Non-rectocele	Normal mobility	Non-rupture	Non-rupture	Non-dilation	23	27	5	13	-10	22
869	Constipatoin	57	No	No	No	No	Hypermobility	Non-vesicocele	Non-uterine prolapse	Rectocele	Normal mobility	Non-rupture	Non-rupture	Non-dilation	19.7	33	7	13	-3	26
870	Constipatoin	67	No	No	No	No	Normal mobility	Non-vesicocele	Non-uterine prolapse	Non-rectocele	Normal mobility	Non-rupture	Non-rupture	Dilation	21	28	8	13	-1	20
871	Non-constipatoin	67	No	No	No	No	Normal mobility	Non-vesicocele	Non-uterine prolapse	Non-rectocele	Normal mobility	Non-rupture	Non-rupture	Non-dilation	15	18	9	13	-5	9
872	Non-constipatoin	48	No	No	No	No	Normal mobility	Non-vesicocele	Non-uterine prolapse	Non-rectocele	Normal mobility	Non-rupture	Non-rupture	Non-dilation	15	26	9	13	-5	17
873	Non-constipatoin	41	No	No	No	No	Normal mobility	Non-vesicocele	Non-uterine prolapse	Non-rectocele	Normal mobility	Non-rupture	Non-rupture	Non-dilation	17	26	9	13	-6	17
874	Non-constipatoin	56	Yes	No	No	No	Normal mobility	Non-vesicocele	Non-uterine prolapse	Non-rectocele	Normal mobility	Non-rupture	Non-rupture	Dilation	20	27	9	13	-5	18
875	Non-constipatoin	53	No	No	No	No	Normal mobility	Non-vesicocele	Non-uterine prolapse	Non-rectocele	Normal mobility	Non-rupture	Non-rupture	Dilation	21	27	9	13	-7	18
876	Non-constipatoin	50	No	No	No	No	Normal mobility	Non-vesicocele	Non-uterine prolapse	Non-rectocele	Normal mobility	Non-rupture	Non-rupture	Non-dilation	10	28	9	13	-9	19
877	Non-constipatoin	40	No	No	No	No	Normal mobility	Non-vesicocele	Non-uterine prolapse	Non-rectocele	Normal mobility	Non-rupture	Non-rupture	Non-dilation	17	28	9	13	-7	19
878	Non-constipatoin	61	No	No	No	No	Normal mobility	Non-vesicocele	Non-uterine prolapse	Non-rectocele	Normal mobility	Non-rupture	Non-rupture	Dilation	20.5	28	9	13	15	19
879	Non-constipatoin	59	No	No	No	No	Normal mobility	Non-vesicocele	Non-uterine prolapse	Non-rectocele	Normal mobility	Non-rupture	Non-rupture	Non-dilation	17	30	9	13	15	21
880	Non-constipatoin	46	No	No	No	No	Normal mobility	Non-vesicocele	Non-uterine prolapse	Non-rectocele	Normal mobility	Non-rupture	Non-rupture	Dilation	22	31	9	13	16	22
881	Non-constipatoin	49	No	No	No	No	Normal mobility	Non-vesicocele	Non-uterine prolapse	Non-rectocele	Normal mobility	Non-rupture	Non-rupture	Non-dilation	12	32	9	13	14	23
882	Non-constipatoin	49	No	No	No	No	Normal mobility	Non-vesicocele	Non-uterine prolapse	Non-rectocele	Normal mobility	Non-rupture	Non-rupture	Dilation	20	32	9	13	0	23
883	Constipatoin	43	No	No	No	No	Normal mobility	Non-vesicocele	Non-uterine prolapse	Non-rectocele	Hypermobility	Non-rupture	Non-rupture	Dilation	21	28	11	13	-16	17
884	Non-constipatoin	50	No	No	No	No	Normal mobility	Non-vesicocele	Non-uterine prolapse	Non-rectocele	Normal mobility	Non-rupture	Non-rupture	Dilation	22	23	12	13	-12	11
885	Non-constipatoin	57	No	No	No	No	Normal mobility	Non-vesicocele	Non-uterine prolapse	Rectocele	Normal mobility	Non-rupture	Non-rupture	Dilation	26	26	14	13	-9	12
886	Non-constipatoin	48	No	No	No	No	Normal mobility	Non-vesicocele	Non-uterine prolapse	Non-rectocele	Normal mobility	Non-rupture	Non-rupture	Non-dilation	16	28	14	13	17	14
887	Non-constipatoin	57	No	No	No	No	Normal mobility	Non-vesicocele	Non-uterine prolapse	Non-rectocele	Normal mobility	Non-rupture	Non-rupture	Non-dilation	16.7	33	14	13	-4	19
888	Non-constipatoin	64	No	No	No	No	Normal mobility	Non-vesicocele	Non-uterine prolapse	Non-rectocele	Normal mobility	Non-rupture	Non-rupture	Dilation	23	33	15	13	-7	18
889	Constipatoin	47	No	Yes	No	No	Normal mobility	Non-vesicocele	Non-uterine prolapse	Non-rectocele	Normal mobility	Non-rupture	Non-rupture	Non-dilation	19	39	16	13	-8	23
890	Non-constipatoin	65	No	Yes	No	No	Hypermobility	Vesicocele	Non-uterine prolapse	Non-rectocele	Hypermobility	Non-rupture	Rupture	Dilation	43	28	-20	14	-36	48
891	Non-constipatoin	75	No	No	No	Yes	Hypermobility	Vesicocele	Uterine prolapse	Non-rectocele	Hypermobility	Non-rupture	Non-rupture	Dilation	26	33	-20	14	-19	53
892	Non-constipatoin	53	No	No	No	No	Hypermobility	Vesicocele	Non-uterine prolapse	Non-rectocele	Hypermobility	Non-rupture	Non-rupture	Non-dilation	19	28	-16	14	-21	44
893	Non-constipatoin	47	Yes	No	No	No	Hypermobility	Vesicocele	Non-uterine prolapse	Non-rectocele	Hypermobility	Non-rupture	Non-rupture	Dilation	25	31	-12	14	-15	43
894	Non-constipatoin	42	No	No	No	No	Hypermobility	Vesicocele	Non-uterine prolapse	Rectocele	Hypermobility	Non-rupture	Non-rupture	Dilation	22	35	-10	14	-21	45
895	Constipatoin	57	No	No	No	No	Hypermobility	Vesicocele	Non-uterine prolapse	Non-rectocele	Normal mobility	Non-rupture	Non-rupture	Dilation	26	27	-9	14	-6	36
896	Constipatoin	40	No	No	No	No	Hypermobility	Vesicocele	Non-uterine prolapse	Non-rectocele	Hypermobility	Non-rupture	Non-rupture	Dilation	28	32	-9	14	-20	41
897	Non-constipatoin	40	No	No	No	No	Hypermobility	Vesicocele	Non-uterine prolapse	Rectocele	Normal mobility	Non-rupture	Non-rupture	Dilation	21	30	-7	14	-15	37
898	Non-constipatoin	63	No	No	No	No	Hypermobility	Vesicocele	Non-uterine prolapse	Non-rectocele	Hypermobility	Non-rupture	Non-rupture	Dilation	25	27	-6	14	-19	33
899	Non-constipatoin	71	Yes	No	No	No	Hypermobility	Vesicocele	Non-uterine prolapse	Non-rectocele	Hypermobility	Non-rupture	Non-rupture	Dilation	31	29	-6	14	-16	35
900	Non-constipatoin	44	No	No	No	No	Hypermobility	Vesicocele	Non-uterine prolapse	Non-rectocele	Normal mobility	Non-rupture	Non-rupture	Dilation	23	26	-5	14	-14	31
901	Non-constipatoin	53	No	No	No	No	Hypermobility	Vesicocele	Non-uterine prolapse	Non-rectocele	Hypermobility	Non-rupture	Non-rupture	Dilation	27	33	-5	14	-17	38
902	Non-constipatoin	49	No	No	No	No	Hypermobility	Vesicocele	Non-uterine prolapse	Non-rectocele	Normal mobility	Non-rupture	Non-rupture	Non-dilation	18	28	-3	14	-9	31
903	Non-constipatoin	44	No	No	No	No	Hypermobility	Vesicocele	Non-uterine prolapse	Non-rectocele	Hypermobility	Non-rupture	Non-rupture	Non-dilation	19	32	-3	14	-18	35
904	Non-constipatoin	61	No	No	No	No	Hypermobility	Vesicocele	Non-uterine prolapse	Non-rectocele	Normal mobility	Non-rupture	Non-rupture	Dilation	21	25	-2	14	-14	27
905	Non-constipatoin	62	No	No	No	No	Hypermobility	Vesicocele	Non-uterine prolapse	Non-rectocele	Hypermobility	Non-rupture	Non-rupture	Non-dilation	15	28	-2	14	-20	30
906	Non-constipatoin	47	No	No	No	Yes	Hypermobility	Vesicocele	Non-uterine prolapse	Non-rectocele	Normal mobility	Non-rupture	Non-rupture	Dilation	35	33	-2	14	-13	35
907	Non-constipatoin	59	No	No	No	No	Hypermobility	Vesicocele	Non-uterine prolapse	Non-rectocele	Normal mobility	Non-rupture	Non-rupture	Non-dilation	18	31	-1	14	-10	32
908	Non-constipatoin	40	No	No	No	No	Hypermobility	Vesicocele	Non-uterine prolapse	Non-rectocele	Normal mobility	Non-rupture	Non-rupture	Dilation	24	25	0	14	-22	25
909	Non-constipatoin	41	Yes	No	No	No	Hypermobility	Vesicocele	Non-uterine prolapse	Non-rectocele	Normal mobility	Non-rupture	Non-rupture	Non-dilation	15	31	0	14	-10	31
910	Non-constipatoin	44	No	No	No	Yes	Hypermobility	Non-vesicocele	Non-uterine prolapse	Non-rectocele	Hypermobility	Non-rupture	Non-rupture	Dilation	22	28	1	14	-16	27
911	Non-constipatoin	62	No	No	No	Yes	Hypermobility	Non-vesicocele	Non-uterine prolapse	Non-rectocele	Normal mobility	Non-rupture	Non-rupture	Dilation	26	32	1	14	-13	31
912	Constipatoin	40	No	No	No	No	Normal mobility	Non-vesicocele	Non-uterine prolapse	Non-rectocele	Normal mobility	Non-rupture	Non-rupture	Dilation	28	26	2	14	-12	24
913	Non-constipatoin	47	No	No	No	No	Hypermobility	Vesicocele	Non-uterine prolapse	Rectocele	Normal mobility	Non-rupture	Non-rupture	Dilation	21	32	2	14	-14	30
914	Non-constipatoin	55	No	No	No	No	Normal mobility	Non-vesicocele	Non-uterine prolapse	Non-rectocele	Hypermobility	Non-rupture	Non-rupture	Non-dilation	17	25	3	14	-15	22
915	Non-constipatoin	49	No	No	No	No	Hypermobility	Non-vesicocele	Non-uterine prolapse	Non-rectocele	Hypermobility	Non-rupture	Non-rupture	Non-dilation	17	34	3	14	-15	31
916	Non-constipatoin	72	No	No	No	No	Hypermobility	Non-vesicocele	Non-uterine prolapse	Non-rectocele	Normal mobility	Non-rupture	Non-rupture	Dilation	21	34	4	14	-10	30
917	Non-constipatoin	42	No	No	No	No	Normal mobility	Non-vesicocele	Uterine prolapse	Non-rectocele	Normal mobility	Non-rupture	Non-rupture	Non-dilation	12	28	6	14	-7	22
918	Non-constipatoin	46	Yes	No	No	No	Hypermobility	Non-vesicocele	Non-uterine prolapse	Non-rectocele	Normal mobility	Non-rupture	Non-rupture	Non-dilation	17	31	6	14	-3	25
919	Non-constipatoin	43	No	No	No	No	Normal mobility	Non-vesicocele	Non-uterine prolapse	Non-rectocele	Normal mobility	Non-rupture	Non-rupture	Non-dilation	18	32	6	14	-11	26
920	Non-constipatoin	40	No	No	No	No	Normal mobility	Non-vesicocele	Non-uterine prolapse	Non-rectocele	Normal mobility	Non-rupture	Non-rupture	Dilation	20	27	7	14	15	20
921	Non-constipatoin	55	Yes	No	No	No	Normal mobility	Non-vesicocele	Non-uterine prolapse	Non-rectocele	Normal mobility	Non-rupture	Non-rupture	Non-dilation	15	24	9	14	-10	15
922	Non-constipatoin	49	No	No	Yes	No	Normal mobility	Non-vesicocele	Non-uterine prolapse	Non-rectocele	Normal mobility	Non-rupture	Non-rupture	Non-dilation	16	26	9	14	-5	17
923	Non-constipatoin	52	No	No	No	No	Normal mobility	Non-vesicocele	Non-uterine prolapse	Non-rectocele	Normal mobility	Non-rupture	Non-rupture	Dilation	22	29	9	14	-6	20
924	Non-constipatoin	41	No	No	No	No	Normal mobility	Non-vesicocele	Non-uterine prolapse	Non-rectocele	Normal mobility	Non-rupture	Non-rupture	Non-dilation	11	30	9	14	16	21
925	Non-constipatoin	40	No	No	No	No	Normal mobility	Non-vesicocele	Non-uterine prolapse	Non-rectocele	Normal mobility	Non-rupture	Non-rupture	Non-dilation	13	30	9	14	-12	21
926	Non-constipatoin	45	No	No	No	No	Normal mobility	Non-vesicocele	Non-uterine prolapse	Non-rectocele	Hypermobility	Non-rupture	Non-rupture	Dilation	37	31	9	14	-19	22
927	Non-constipatoin	43	No	No	No	No	Normal mobility	Non-vesicocele	Non-uterine prolapse	Non-rectocele	Normal mobility	Non-rupture	Non-rupture	Dilation	22	32	9	14	-9	23
928	Non-constipatoin	69	No	No	No	No	Normal mobility	Non-vesicocele	Non-uterine prolapse	Non-rectocele	Normal mobility	Non-rupture	Non-rupture	Non-dilation	14	35	9	14	17	26
929	Non-constipatoin	50	No	No	No	No	Normal mobility	Non-vesicocele	Non-uterine prolapse	Non-rectocele	Normal mobility	Non-rupture	Non-rupture	Non-dilation	17	34	14	14	-6	20
930	Non-constipatoin	46	No	No	No	No	Normal mobility	Non-vesicocele	Non-uterine prolapse	Non-rectocele	Normal mobility	Non-rupture	Non-rupture	Non-dilation	16	34	15	14	-11	19
931	Constipatoin	42	No	No	No	No	Normal mobility	Non-vesicocele	Non-uterine prolapse	Non-rectocele	Normal mobility	Rupture	Non-rupture	Non-dilation	17	27	17	14	18	10
932	Non-constipatoin	69	No	No	Yes	No	Normal mobility	Non-vesicocele	Non-uterine prolapse	Non-rectocele	Normal mobility	Non-rupture	Non-rupture	Non-dilation	16	28	18	14	-5	10
933	Non-constipatoin	59	Yes	No	No	No	Normal mobility	Non-vesicocele	Non-uterine prolapse	Non-rectocele	Normal mobility	Non-rupture	Non-rupture	Non-dilation	14	30	21	14	21	9
934	Non-constipatoin	52	No	No	No	No	Hypermobility	Vesicocele	Non-uterine prolapse	Non-rectocele	Hypermobility	Non-rupture	Non-rupture	Dilation	20	23	-11	15	-19	34
935	Non-constipatoin	57	No	No	No	No	Hypermobility	Vesicocele	Non-uterine prolapse	Non-rectocele	Normal mobility	Non-rupture	Non-rupture	Dilation	23	28	-8	15	-7	36
936	Constipatoin	51	Yes	No	No	No	Hypermobility	Vesicocele	Non-uterine prolapse	Rectocele	Normal mobility	Non-rupture	Non-rupture	Dilation	28	28	-7	15	-27	35
937	Non-constipatoin	48	No	No	No	No	Hypermobility	Vesicocele	Non-uterine prolapse	Non-rectocele	Normal mobility	Non-rupture	Non-rupture	Dilation	23	32	-2	15	-10	34
938	Non-constipatoin	50	No	No	No	No	Hypermobility	Vesicocele	Non-uterine prolapse	Non-rectocele	Hypermobility	Non-rupture	Non-rupture	Dilation	22	33	-2	15	-16	35
939	Non-constipatoin	41	No	No	No	No	Hypermobility	Vesicocele	Non-uterine prolapse	Non-rectocele	Normal mobility	Non-rupture	Non-rupture	Non-dilation	18	31	0	15	-11	31
940	Non-constipatoin	42	No	No	No	No	Hypermobility	Vesicocele	Non-uterine prolapse	Non-rectocele	Normal mobility	Non-rupture	Non-rupture	Dilation	24	32	0	15	-9	32
941	Non-constipatoin	72	No	No	No	No	Hypermobility	Vesicocele	Non-uterine prolapse	Non-rectocele	Hypermobility	Non-rupture	Non-rupture	Dilation	27	32	0	15	-20	32
942	Non-constipatoin	41	No	No	No	No	Hypermobility	Non-vesicocele	Non-uterine prolapse	Non-rectocele	Normal mobility	Non-rupture	Non-rupture	Non-dilation	15	28	2	15	-12	26
943	Non-constipatoin	48	No	No	No	No	Hypermobility	Non-vesicocele	Non-uterine prolapse	Non-rectocele	Normal mobility	Non-rupture	Non-rupture	Dilation	37	34	2	15	-7	32
944	Non-constipatoin	63	No	No	No	No	Hypermobility	Non-vesicocele	Non-uterine prolapse	Non-rectocele	Normal mobility	Non-rupture	Non-rupture	Dilation	27	27	3	15	-4	24
945	Non-constipatoin	42	No	No	No	No	Normal mobility	Non-vesicocele	Non-uterine prolapse	Non-rectocele	Hypermobility	Non-rupture	Non-rupture	Non-dilation	17	26	5	15	-15	21
946	Non-constipatoin	50	No	No	No	No	Normal mobility	Non-vesicocele	Non-uterine prolapse	Non-rectocele	Normal mobility	Non-rupture	Non-rupture	Dilation	23	28	7	15	-9	21
947	Constipatoin	74	No	No	Yes	No	Normal mobility	Non-vesicocele	Non-uterine prolapse	Non-rectocele	Normal mobility	Rupture	Non-rupture	Non-dilation	17	29	8	15	-9	21
948	Non-constipatoin	53	No	No	No	No	Hypermobility	Non-vesicocele	Non-uterine prolapse	Non-rectocele	Normal mobility	Non-rupture	Non-rupture	Dilation	20	34	9	15	16	25
949	Non-constipatoin	62	Yes	No	No	No	Normal mobility	Non-vesicocele	Non-uterine prolapse	Non-rectocele	Normal mobility	Non-rupture	Non-rupture	Dilation	22	26	10	15	-9	16
950	Non-constipatoin	41	No	No	No	No	Normal mobility	Non-vesicocele	Non-uterine prolapse	Non-rectocele	Normal mobility	Non-rupture	Non-rupture	Non-dilation	17	27	10	15	-9	17
951	Constipatoin	52	Yes	No	No	No	Normal mobility	Non-vesicocele	Non-uterine prolapse	Non-rectocele	Normal mobility	Non-rupture	Non-rupture	Non-dilation	20	30	10.4	15	-12	19.6
952	Non-constipatoin	46	Yes	No	No	No	Normal mobility	Non-vesicocele	Non-uterine prolapse	Non-rectocele	Normal mobility	Non-rupture	Non-rupture	Non-dilation	13	28	13	15	-4	15
953	Non-constipatoin	44	No	No	No	No	Normal mobility	Non-vesicocele	Non-uterine prolapse	Non-rectocele	Normal mobility	Non-rupture	Non-rupture	Dilation	22	32	13	15	-4	19
954	Non-constipatoin	54	No	No	No	No	Normal mobility	Non-vesicocele	Non-uterine prolapse	Non-rectocele	Normal mobility	Non-rupture	Non-rupture	Non-dilation	18	26	14	15	-5	12
955	Non-constipatoin	42	No	No	No	No	Normal mobility	Non-vesicocele	Non-uterine prolapse	Non-rectocele	Normal mobility	Non-rupture	Non-rupture	Non-dilation	18	32	15	15	-3	17
956	Non-constipatoin	42	No	No	No	No	Normal mobility	Non-vesicocele	Non-uterine prolapse	Non-rectocele	Normal mobility	Non-rupture	Non-rupture	Non-dilation	18	32	17	15	18	15
957	Non-constipatoin	45	No	No	No	No	Normal mobility	Non-vesicocele	Non-uterine prolapse	Non-rectocele	Normal mobility	Non-rupture	Non-rupture	Non-dilation	12	34	18	15	0	16
958	Non-constipatoin	56	No	No	No	No	Normal mobility	Non-vesicocele	Non-uterine prolapse	Non-rectocele	Normal mobility	Non-rupture	Non-rupture	Non-dilation	16	29	21	15	21	8
959	Constipatoin	75	No	No	No	No	Hypermobility	Vesicocele	Non-uterine prolapse	Non-rectocele	Hypermobility	Non-rupture	Non-rupture	Dilation	30	27	-10	16	-19	37
960	Non-constipatoin	47	No	No	No	No	Hypermobility	Vesicocele	Non-uterine prolapse	Non-rectocele	Normal mobility	Non-rupture	Non-rupture	Dilation	28	30	-7	16	-12	37
961	Non-constipatoin	57	No	No	No	No	Hypermobility	Vesicocele	Non-uterine prolapse	Non-rectocele	Hypermobility	Non-rupture	Non-rupture	Dilation	22	30	-4	16	-20	34
962	Constipatoin	52	No	No	No	No	Hypermobility	Vesicocele	Non-uterine prolapse	Non-rectocele	Normal mobility	Non-rupture	Non-rupture	Non-dilation	17	35	-3	16	-12	38
963	Constipatoin	55	No	No	No	No	Normal mobility	Vesicocele	Non-uterine prolapse	Non-rectocele	Normal mobility	Non-rupture	Non-rupture	Non-dilation	14	16	-2	16	-2	18
964	Non-constipatoin	41	Yes	No	No	No	Hypermobility	Vesicocele	Non-uterine prolapse	Non-rectocele	Normal mobility	Non-rupture	Non-rupture	Non-dilation	19	31	0	16	-11	31
965	Non-constipatoin	42	No	No	No	No	Hypermobility	Vesicocele	Non-uterine prolapse	Non-rectocele	Normal mobility	Non-rupture	Non-rupture	Non-dilation	17	32	0	16	-8	32
966	Non-constipatoin	47	No	No	No	No	Normal mobility	Non-vesicocele	Non-uterine prolapse	Non-rectocele	Hypermobility	Non-rupture	Non-rupture	Non-dilation	17	24	3	16	-15	21
967	Non-constipatoin	43	Yes	No	No	No	Hypermobility	Non-vesicocele	Uterine prolapse	Non-rectocele	Hypermobility	Non-rupture	Non-rupture	Non-dilation	20	31	3	16	-16	28
968	Non-constipatoin	40	No	No	No	No	Normal mobility	Non-vesicocele	Non-uterine prolapse	Non-rectocele	Normal mobility	Non-rupture	Non-rupture	Non-dilation	19	20	5	16	-12	15
969	Non-constipatoin	40	No	No	No	No	Hypermobility	Non-vesicocele	Non-uterine prolapse	Non-rectocele	Normal mobility	Non-rupture	Non-rupture	Dilation	23	29	5	16	-9	24
970	Non-constipatoin	50	No	No	No	No	Normal mobility	Non-vesicocele	Non-uterine prolapse	Non-rectocele	Normal mobility	Non-rupture	Non-rupture	Non-dilation	15	28	8	16	-9	20
971	Non-constipatoin	52	Yes	No	No	No	Normal mobility	Non-vesicocele	Non-uterine prolapse	Non-rectocele	Normal mobility	Non-rupture	Non-rupture	Non-dilation	16	14	9	16	-8	5
972	Non-constipatoin	62	No	No	No	No	Normal mobility	Non-vesicocele	Non-uterine prolapse	Rectocele	Normal mobility	Non-rupture	Non-rupture	Non-dilation	11	28	9	16	-10	19
973	Non-constipatoin	44	No	No	No	No	Hypermobility	Non-vesicocele	Non-uterine prolapse	Non-rectocele	Normal mobility	Non-rupture	Non-rupture	Non-dilation	12	29	9	16	-12	20
974	Non-constipatoin	69	Yes	No	No	No	Normal mobility	Non-vesicocele	Non-uterine prolapse	Non-rectocele	Hypermobility	Non-rupture	Non-rupture	Non-dilation	13	29	9	16	-18	20
975	Non-constipatoin	66	No	No	Yes	No	Hypermobility	Non-vesicocele	Non-uterine prolapse	Non-rectocele	Normal mobility	Non-rupture	Non-rupture	Non-dilation	17	32	9	16	-7	23
976	Non-constipatoin	52	No	No	No	No	Normal mobility	Non-vesicocele	Non-uterine prolapse	Non-rectocele	Normal mobility	Non-rupture	Non-rupture	Non-dilation	11	33	9	16	17	24
977	Non-constipatoin	42	Yes	No	No	No	Hypermobility	Non-vesicocele	Non-uterine prolapse	Non-rectocele	Normal mobility	Non-rupture	Non-rupture	Dilation	21	35	9	16	-4	26
978	Non-constipatoin	75	No	No	Yes	No	Normal mobility	Non-vesicocele	Non-uterine prolapse	Non-rectocele	Normal mobility	Non-rupture	Non-rupture	Dilation	37	36	9	16	-5	27
979	Constipatoin	47	No	No	No	No	Hypermobility	Non-vesicocele	Non-uterine prolapse	Non-rectocele	Hypermobility	Non-rupture	Non-rupture	Non-dilation	18	30	10.4	16	-19	19.6
980	Non-constipatoin	60	No	No	No	No	Normal mobility	Non-vesicocele	Non-uterine prolapse	Non-rectocele	Normal mobility	Non-rupture	Non-rupture	Non-dilation	22	33	11	16	17	22
981	Non-constipatoin	42	Yes	No	No	No	Normal mobility	Non-vesicocele	Non-uterine prolapse	Non-rectocele	Normal mobility	Non-rupture	Non-rupture	Non-dilation	20	31	13	16	-3	18
982	Non-constipatoin	71	No	No	No	No	Normal mobility	Non-vesicocele	Non-uterine prolapse	Non-rectocele	Normal mobility	Non-rupture	Non-rupture	Dilation	17	26	16	16	-4	10
983	Non-constipatoin	57	No	No	No	No	Normal mobility	Non-vesicocele	Non-uterine prolapse	Rectocele	Normal mobility	Non-rupture	Non-rupture	Non-dilation	16	32	16	16	-13	16
984	Non-constipatoin	40	No	No	No	No	Normal mobility	Non-vesicocele	Non-uterine prolapse	Non-rectocele	Normal mobility	Non-rupture	Non-rupture	Non-dilation	13	32	17	16	-8	15
985	Non-constipatoin	43	No	No	No	No	Normal mobility	Non-vesicocele	Non-uterine prolapse	Non-rectocele	Normal mobility	Non-rupture	Non-rupture	Non-dilation	9	28	18	16	-4	10
986	Non-constipatoin	53	No	No	No	Yes	Normal mobility	Non-vesicocele	Non-uterine prolapse	Non-rectocele	Normal mobility	Non-rupture	Non-rupture	Non-dilation	16	30	18	16	17	12
987	Constipatoin	41	No	No	No	No	Normal mobility	Non-vesicocele	Non-uterine prolapse	Non-rectocele	Normal mobility	Non-rupture	Non-rupture	Non-dilation	14	33	26	16	-9	7
988	Non-constipatoin	41	No	No	No	No	Hypermobility	Vesicocele	Non-uterine prolapse	Non-rectocele	Hypermobility	Non-rupture	Non-rupture	Dilation	21	30	-11	17	-21	41
989	Constipatoin	42	No	No	No	No	Hypermobility	Vesicocele	Non-uterine prolapse	Non-rectocele	Normal mobility	Non-rupture	Non-rupture	Dilation	36	31	-7	17	-9	38
990	Non-constipatoin	53	No	No	No	No	Hypermobility	Vesicocele	Non-uterine prolapse	Rectocele	Hypermobility	Non-rupture	Non-rupture	Dilation	25	28	-6	17	-18	34
991	Non-constipatoin	51	No	No	No	No	Hypermobility	Vesicocele	Non-uterine prolapse	Non-rectocele	Normal mobility	Non-rupture	Non-rupture	Non-dilation	15	27	-4	17	-6	31
992	Non-constipatoin	53	No	No	No	No	Hypermobility	Vesicocele	Non-uterine prolapse	Rectocele	Normal mobility	Non-rupture	Non-rupture	Dilation	23	24	-3	17	-15	27
993	Non-constipatoin	44	No	No	No	No	Hypermobility	Vesicocele	Non-uterine prolapse	Rectocele	Normal mobility	Non-rupture	Non-rupture	Dilation	41	39	-3	17	-20	42
994	Non-constipatoin	47	No	No	No	No	Hypermobility	Vesicocele	Non-uterine prolapse	Non-rectocele	Hypermobility	Non-rupture	Non-rupture	Dilation	22	25	-2	17	-19	27
995	Non-constipatoin	64	No	No	No	No	Normal mobility	Vesicocele	Non-uterine prolapse	Non-rectocele	Hypermobility	Non-rupture	Non-rupture	Dilation	20	24	-1	17	-22	25
996	Constipatoin	68	No	No	No	Yes	Hypermobility	Vesicocele	Non-uterine prolapse	Non-rectocele	Normal mobility	Non-rupture	Non-rupture	Non-dilation	17	26	-1	17	-13	27
997	Non-constipatoin	52	No	No	No	No	Hypermobility	Vesicocele	Non-uterine prolapse	Non-rectocele	Normal mobility	Rupture	Non-rupture	Dilation	25	26	-1	17	-14	27
998	Non-constipatoin	65	No	No	No	Yes	Hypermobility	Vesicocele	Non-uterine prolapse	Rectocele	Hypermobility	Non-rupture	Non-rupture	Non-dilation	18	26	0	17	-15	26
999	Non-constipatoin	53	Yes	No	No	No	Hypermobility	Vesicocele	Non-uterine prolapse	Non-rectocele	Normal mobility	Non-rupture	Non-rupture	Non-dilation	15	29	0	17	-10	29
1000	Non-constipatoin	42	No	No	No	No	Hypermobility	Vesicocele	Non-uterine prolapse	Non-rectocele	Hypermobility	Non-rupture	Non-rupture	Dilation	22.5	35	0	17	-17	35
1001	Non-constipatoin	74	Yes	No	No	No	Hypermobility	Non-vesicocele	Non-uterine prolapse	Non-rectocele	Normal mobility	Non-rupture	Non-rupture	Non-dilation	18	31	3	17	-10	28
1002	Non-constipatoin	54	No	No	Yes	No	Normal mobility	Non-vesicocele	Non-uterine prolapse	Non-rectocele	Normal mobility	Non-rupture	Non-rupture	Non-dilation	15	25	8	17	-8	17
1003	Non-constipatoin	42	No	No	No	No	Hypermobility	Non-vesicocele	Non-uterine prolapse	Non-rectocele	Normal mobility	Non-rupture	Non-rupture	Non-dilation	18	33	8	17	-13	25
1004	Non-constipatoin	55	No	No	No	No	Hypermobility	Non-vesicocele	Non-uterine prolapse	Non-rectocele	Normal mobility	Non-rupture	Non-rupture	Non-dilation	19	27	9	17	-9	18
1005	Non-constipatoin	64	Yes	No	No	No	Normal mobility	Non-vesicocele	Non-uterine prolapse	Non-rectocele	Normal mobility	Non-rupture	Non-rupture	Non-dilation	16	28	9	17	18	19
1006	Non-constipatoin	41	No	No	No	No	Normal mobility	Non-vesicocele	Non-uterine prolapse	Non-rectocele	Normal mobility	Non-rupture	Non-rupture	Dilation	23	30	9	17	-8	21
1007	Non-constipatoin	51	No	No	Yes	No	Hypermobility	Non-vesicocele	Non-uterine prolapse	Non-rectocele	Normal mobility	Non-rupture	Non-rupture	Non-dilation	16	32	9	17	18	23
1008	Non-constipatoin	41	No	No	No	No	Normal mobility	Non-vesicocele	Non-uterine prolapse	Non-rectocele	Normal mobility	Non-rupture	Non-rupture	Non-dilation	17	32	9	17	18	23
1009	Non-constipatoin	48	No	No	No	No	Normal mobility	Non-vesicocele	Non-uterine prolapse	Non-rectocele	Normal mobility	Non-rupture	Non-rupture	Dilation	22	32	9	17	-7	23
1010	Non-constipatoin	52	No	No	No	No	Hypermobility	Non-vesicocele	Non-uterine prolapse	Non-rectocele	Normal mobility	Non-rupture	Non-rupture	Non-dilation	17	38	9	17	-11	29
1011	Constipatoin	51	No	No	Yes	No	Normal mobility	Non-vesicocele	Non-uterine prolapse	Non-rectocele	Normal mobility	Non-rupture	Non-rupture	Dilation	23	29	10	17	-7	19
1012	Non-constipatoin	67	Yes	No	No	No	Normal mobility	Non-vesicocele	Non-uterine prolapse	Non-rectocele	Normal mobility	Non-rupture	Non-rupture	Non-dilation	19	31	10	17	19	21
1013	Non-constipatoin	43	No	No	No	No	Hypermobility	Non-vesicocele	Non-uterine prolapse	Non-rectocele	Normal mobility	Non-rupture	Non-rupture	Non-dilation	20	39	12	17	-10	27
1014	Non-constipatoin	44	Yes	No	No	No	Hypermobility	Vesicocele	Uterine prolapse	Non-rectocele	Hypermobility	Non-rupture	Non-rupture	Dilation	35	28	13	17	27	15
1015	Non-constipatoin	46	No	No	No	No	Normal mobility	Non-vesicocele	Non-uterine prolapse	Rectocele	Normal mobility	Non-rupture	Non-rupture	Non-dilation	19	28	14	17	-12	14
1016	Non-constipatoin	41	No	No	No	Yes	Normal mobility	Non-vesicocele	Non-uterine prolapse	Rectocele	Hypermobility	Non-rupture	Non-rupture	Dilation	20	36	22	17	-20	14
1017	Non-constipatoin	48	Yes	No	No	No	Normal mobility	Non-vesicocele	Non-uterine prolapse	Non-rectocele	Normal mobility	Non-rupture	Non-rupture	Non-dilation	11	37	33	17	23	4
1018	Non-constipatoin	58	No	No	Yes	No	Hypermobility	Vesicocele	Non-uterine prolapse	Non-rectocele	Normal mobility	Non-rupture	Non-rupture	Dilation	26	30	-11	18	-9	41
1019	Constipatoin	46	No	No	No	No	Hypermobility	Vesicocele	Non-uterine prolapse	Non-rectocele	Hypermobility	Non-rupture	Non-rupture	Dilation	21	31	-7	18	-19	38
1020	Non-constipatoin	66	No	No	No	No	Hypermobility	Vesicocele	Non-uterine prolapse	Non-rectocele	Hypermobility	Non-rupture	Non-rupture	Non-dilation	16	26	-6	18	-15	32
1021	Non-constipatoin	40	No	No	No	No	Hypermobility	Vesicocele	Non-uterine prolapse	Non-rectocele	Hypermobility	Non-rupture	Non-rupture	Non-dilation	17	33	-5	18	-19	38
1022	Non-constipatoin	40	No	No	No	Yes	Hypermobility	Vesicocele	Non-uterine prolapse	Rectocele	Normal mobility	Non-rupture	Non-rupture	Non-dilation	16	26	-4	18	-15	30
1023	Non-constipatoin	71	No	No	No	No	Hypermobility	Vesicocele	Non-uterine prolapse	Non-rectocele	Normal mobility	Non-rupture	Non-rupture	Dilation	20	24	-2	18	-13	26
1024	Constipatoin	48	No	No	No	No	Hypermobility	Vesicocele	Non-uterine prolapse	Non-rectocele	Normal mobility	Non-rupture	Non-rupture	Non-dilation	16	31	-1	18	-10	32
1025	Non-constipatoin	65	No	No	No	No	Hypermobility	Non-vesicocele	Non-uterine prolapse	Non-rectocele	Hypermobility	Non-rupture	Non-rupture	Dilation	22	30	2	18	-17	28
1026	Constipatoin	49	No	No	No	No	Hypermobility	Non-vesicocele	Non-uterine prolapse	Non-rectocele	Normal mobility	Non-rupture	Non-rupture	Dilation	28	34	5	18	-5.1	29
1027	Non-constipatoin	56	No	No	No	No	Normal mobility	Non-vesicocele	Non-uterine prolapse	Non-rectocele	Normal mobility	Non-rupture	Non-rupture	Non-dilation	18	29	8	18	-6	21
1028	Non-constipatoin	58	Yes	No	Yes	No	Normal mobility	Non-vesicocele	Non-uterine prolapse	Non-rectocele	Normal mobility	Non-rupture	Non-rupture	Non-dilation	17	31	8	18	20	23
1029	Non-constipatoin	58	No	No	No	No	Normal mobility	Non-vesicocele	Non-uterine prolapse	Non-rectocele	Normal mobility	Non-rupture	Non-rupture	Non-dilation	16	27	9	18	-8	18
1030	Non-constipatoin	57	No	No	No	No	Normal mobility	Non-vesicocele	Non-uterine prolapse	Non-rectocele	Normal mobility	Non-rupture	Non-rupture	Dilation	23	27	9	18	-4	18
1031	Non-constipatoin	43	No	No	No	No	Normal mobility	Non-vesicocele	Non-uterine prolapse	Non-rectocele	Normal mobility	Non-rupture	Non-rupture	Non-dilation	15	30	9	18	-13	21
1032	Non-constipatoin	41	No	No	No	No	Normal mobility	Non-vesicocele	Non-uterine prolapse	Non-rectocele	Normal mobility	Non-rupture	Non-rupture	Non-dilation	16	30	9	18	-14	21
1033	Non-constipatoin	40	No	No	No	No	Normal mobility	Non-vesicocele	Non-uterine prolapse	Non-rectocele	Normal mobility	Non-rupture	Non-rupture	Dilation	22	30	9	18	-7	21
1034	Non-constipatoin	78	No	No	No	No	Normal mobility	Non-vesicocele	Non-uterine prolapse	Non-rectocele	Normal mobility	Non-rupture	Non-rupture	Non-dilation	13	31	9	18	-10	22
1035	Non-constipatoin	40	No	No	No	Yes	Normal mobility	Non-vesicocele	Non-uterine prolapse	Non-rectocele	Hypermobility	Non-rupture	Non-rupture	Dilation	24	35	12	18	-16	23
1036	Non-constipatoin	55	No	No	No	No	Normal mobility	Non-vesicocele	Non-uterine prolapse	Non-rectocele	Normal mobility	Non-rupture	Non-rupture	Non-dilation	20	29	13	18	-7	16
1037	Non-constipatoin	52	No	No	No	No	Normal mobility	Non-vesicocele	Non-uterine prolapse	Non-rectocele	Normal mobility	Non-rupture	Non-rupture	Non-dilation	16	31	18	18	-9	13
1038	Non-constipatoin	44	No	No	No	No	Normal mobility	Non-vesicocele	Non-uterine prolapse	Non-rectocele	Normal mobility	Non-rupture	Non-rupture	Dilation	27	31	19	18	0	12
1039	Constipatoin	49	No	No	No	No	Normal mobility	Non-vesicocele	Non-uterine prolapse	Non-rectocele	Normal mobility	Non-rupture	Non-rupture	Non-dilation	14	36	22	18	22	14
1040	Non-constipatoin	67	No	No	No	No	Hypermobility	Vesicocele	Non-uterine prolapse	Non-rectocele	Hypermobility	Non-rupture	Non-rupture	Dilation	32	32	-13	19	-17	45
1041	Non-constipatoin	63	No	No	No	No	Hypermobility	Vesicocele	Non-uterine prolapse	Non-rectocele	Normal mobility	Non-rupture	Non-rupture	Dilation	26	32	-7	19	-12	39
1042	Non-constipatoin	41	No	No	No	No	Hypermobility	Vesicocele	Non-uterine prolapse	Non-rectocele	Hypermobility	Non-rupture	Non-rupture	Non-dilation	19	30	-4	19	-15	34
1043	Non-constipatoin	40	Yes	No	No	No	Hypermobility	Vesicocele	Non-uterine prolapse	Non-rectocele	Normal mobility	Non-rupture	Non-rupture	Dilation	26	25	0	19	-12	25
1044	Non-constipatoin	41	No	No	No	No	Hypermobility	Vesicocele	Non-uterine prolapse	Non-rectocele	Normal mobility	Non-rupture	Non-rupture	Non-dilation	16	29	0	19	-8	29
1045	Non-constipatoin	51	No	No	Yes	Yes	Normal mobility	Vesicocele	Non-uterine prolapse	Non-rectocele	Normal mobility	Non-rupture	Non-rupture	Non-dilation	17	29	0	19	-18	29
1046	Non-constipatoin	67	No	No	No	No	Hypermobility	Vesicocele	Non-uterine prolapse	Rectocele	Normal mobility	Non-rupture	Non-rupture	Non-dilation	18	35	0	19	-21	35
1047	Non-constipatoin	40	No	No	No	No	Hypermobility	Non-vesicocele	Non-uterine prolapse	Non-rectocele	Hypermobility	Non-rupture	Non-rupture	Dilation	26	31	6	19	-20	25
1048	Non-constipatoin	54	Yes	No	No	No	Normal mobility	Non-vesicocele	Non-uterine prolapse	Non-rectocele	Normal mobility	Non-rupture	Non-rupture	Non-dilation	18	29	8	19	-8	21
1049	Non-constipatoin	40	No	No	No	No	Normal mobility	Non-vesicocele	Non-uterine prolapse	Non-rectocele	Normal mobility	Non-rupture	Non-rupture	Non-dilation	17	25	9	19	-17	16
1050	Non-constipatoin	48	No	No	No	No	Normal mobility	Non-vesicocele	Non-uterine prolapse	Non-rectocele	Normal mobility	Non-rupture	Non-rupture	Non-dilation	17	28	9	19	-6	19
1051	Non-constipatoin	53	No	No	No	No	Normal mobility	Non-vesicocele	Non-uterine prolapse	Non-rectocele	Normal mobility	Non-rupture	Non-rupture	Non-dilation	17	28	9	19	20	19
1052	Non-constipatoin	41	No	No	No	No	Normal mobility	Non-vesicocele	Non-uterine prolapse	Non-rectocele	Normal mobility	Non-rupture	Non-rupture	Non-dilation	19.8	28	9	19	-5	19
1053	Non-constipatoin	42	Yes	No	No	No	Normal mobility	Non-vesicocele	Non-uterine prolapse	Non-rectocele	Normal mobility	Non-rupture	Non-rupture	Non-dilation	19	29	9	19	-11	20
1054	Non-constipatoin	59	No	No	Yes	No	Normal mobility	Non-vesicocele	Non-uterine prolapse	Non-rectocele	Normal mobility	Non-rupture	Non-rupture	Non-dilation	19	29	9	19	20	20
1055	Non-constipatoin	41	No	No	No	No	Normal mobility	Non-vesicocele	Non-uterine prolapse	Non-rectocele	Normal mobility	Non-rupture	Non-rupture	Non-dilation	13	31	9	19	-10	22
1056	Non-constipatoin	50	No	No	No	No	Normal mobility	Non-vesicocele	Non-uterine prolapse	Non-rectocele	Normal mobility	Non-rupture	Non-rupture	Dilation	30	31	9	19	-12	22
1057	Non-constipatoin	40	No	No	No	No	Normal mobility	Non-vesicocele	Non-uterine prolapse	Non-rectocele	Normal mobility	Non-rupture	Non-rupture	Non-dilation	9	34	9	19	21	25
1058	Non-constipatoin	46	No	No	No	No	Normal mobility	Non-vesicocele	Non-uterine prolapse	Non-rectocele	Normal mobility	Non-rupture	Non-rupture	Non-dilation	16	37	9	19	-11	28
1059	Non-constipatoin	54	No	No	No	No	Normal mobility	Non-vesicocele	Non-uterine prolapse	Non-rectocele	Normal mobility	Non-rupture	Non-rupture	Non-dilation	16	29	11	19	-7	18
1060	Non-constipatoin	48	No	No	No	No	Normal mobility	Non-vesicocele	Non-uterine prolapse	Rectocele	Normal mobility	Non-rupture	Non-rupture	Dilation	24	27	16	19	-9	11
1061	Non-constipatoin	42	No	No	No	No	Normal mobility	Non-vesicocele	Non-uterine prolapse	Non-rectocele	Normal mobility	Non-rupture	Non-rupture	Non-dilation	18	27	17	19	-8	10
1062	Non-constipatoin	52	No	No	No	No	Normal mobility	Non-vesicocele	Non-uterine prolapse	Non-rectocele	Normal mobility	Non-rupture	Non-rupture	Non-dilation	18	34	22	19	-4	12
1063	Constipatoin	65	Yes	No	No	No	Hypermobility	Vesicocele	Non-uterine prolapse	Non-rectocele	Hypermobility	Non-rupture	Non-rupture	Dilation	29	28	-24	20	-22	52
1064	Constipatoin	45	Yes	No	No	No	Hypermobility	Vesicocele	Non-uterine prolapse	Non-rectocele	Hypermobility	Non-rupture	Non-rupture	Dilation	30	31	-11	20	-21	42
1065	Constipatoin	67	Yes	No	No	No	Hypermobility	Vesicocele	Non-uterine prolapse	Non-rectocele	Hypermobility	Non-rupture	Non-rupture	Non-dilation	31	34	-4	20	-19	38
1066	Non-constipatoin	51	No	No	No	No	Normal mobility	Non-vesicocele	Non-uterine prolapse	Non-rectocele	Normal mobility	Non-rupture	Non-rupture	Dilation	23	26	2	20	-11	24
1067	Non-constipatoin	62	No	No	No	No	Normal mobility	Non-vesicocele	Non-uterine prolapse	Non-rectocele	Normal mobility	Non-rupture	Non-rupture	Dilation	24	32	7	20	-3	25
1068	Non-constipatoin	59	No	No	No	No	Normal mobility	Non-vesicocele	Non-uterine prolapse	Non-rectocele	Normal mobility	Non-rupture	Non-rupture	Non-dilation	19	27	9	20	-9	18
1069	Non-constipatoin	49	No	No	No	No	Normal mobility	Non-vesicocele	Non-uterine prolapse	Non-rectocele	Normal mobility	Non-rupture	Non-rupture	Non-dilation	17	29	9	20	-4	20
1070	Non-constipatoin	56	No	No	No	No	Normal mobility	Non-vesicocele	Non-uterine prolapse	Non-rectocele	Normal mobility	Non-rupture	Non-rupture	Non-dilation	18	30	9	20	21	21
1071	Non-constipatoin	43	Yes	No	No	No	Normal mobility	Non-vesicocele	Non-uterine prolapse	Non-rectocele	Normal mobility	Non-rupture	Non-rupture	Non-dilation	12	34	9	20	-3	25
1072	Non-constipatoin	74	No	No	No	No	Normal mobility	Non-vesicocele	Non-uterine prolapse	Non-rectocele	Normal mobility	Non-rupture	Non-rupture	Non-dilation	21	34	19	20	10	15
1073	Non-constipatoin	43	No	No	No	No	Normal mobility	Non-vesicocele	Non-uterine prolapse	Non-rectocele	Normal mobility	Non-rupture	Non-rupture	Non-dilation	18	23	20	20	22	3
1074	Non-constipatoin	41	No	No	No	No	Hypermobility	Vesicocele	Non-uterine prolapse	Non-rectocele	Hypermobility	Non-rupture	Non-rupture	Dilation	26	32	-24	21	-36	56
1075	Non-constipatoin	49	No	No	No	No	Hypermobility	Vesicocele	Non-uterine prolapse	Non-rectocele	Normal mobility	Rupture	Non-rupture	Dilation	29	26	-17	21	-14	43
1076	Constipatoin	50	No	No	No	No	Hypermobility	Vesicocele	Non-uterine prolapse	Non-rectocele	Hypermobility	Non-rupture	Non-rupture	Dilation	30	24	-5	21	-18	29
1077	Non-constipatoin	43	No	No	No	No	Hypermobility	Vesicocele	Non-uterine prolapse	Non-rectocele	Normal mobility	Non-rupture	Non-rupture	Dilation	25	23	-4	21	0	27
1078	Non-constipatoin	47	No	No	No	No	Normal mobility	Non-vesicocele	Non-uterine prolapse	Non-rectocele	Normal mobility	Non-rupture	Non-rupture	Non-dilation	18	27	9	21	-4	18
1079	Non-constipatoin	45	No	No	No	No	Hypermobility	Non-vesicocele	Non-uterine prolapse	Non-rectocele	Normal mobility	Non-rupture	Non-rupture	Non-dilation	17	29	9	21	-6	20
1080	Non-constipatoin	43	No	No	No	No	Hypermobility	Non-vesicocele	Non-uterine prolapse	Non-rectocele	Normal mobility	Non-rupture	Non-rupture	Non-dilation	14	30	9	21	-4	21
1081	Non-constipatoin	54	Yes	No	No	No	Hypermobility	Non-vesicocele	Non-uterine prolapse	Non-rectocele	Normal mobility	Non-rupture	Non-rupture	Dilation	23	32	9	21	-4	23
1082	Constipatoin	70	Yes	No	No	No	Normal mobility	Non-vesicocele	Non-uterine prolapse	Rectocele	Hypermobility	Non-rupture	Non-rupture	Dilation	31	34	10.4	21	-26	23.6
1083	Non-constipatoin	46	No	No	No	No	Normal mobility	Non-vesicocele	Non-uterine prolapse	Non-rectocele	Normal mobility	Non-rupture	Non-rupture	Dilation	23	26	14	21	-11	12
1084	Constipatoin	75	No	No	No	No	Normal mobility	Non-vesicocele	Non-uterine prolapse	Non-rectocele	Normal mobility	Non-rupture	Non-rupture	Non-dilation	17	29	19	21	10	10
1085	Non-constipatoin	52	No	No	No	No	Normal mobility	Non-vesicocele	Non-uterine prolapse	Non-rectocele	Normal mobility	Non-rupture	Non-rupture	Dilation	20	30	20	21	0	10
1086	Non-constipatoin	42	No	No	No	No	Normal mobility	Non-vesicocele	Non-uterine prolapse	Non-rectocele	Normal mobility	Non-rupture	Non-rupture	Non-dilation	15	27	21	21	23	6
1087	Non-constipatoin	49	No	No	No	No	Normal mobility	Non-vesicocele	Non-uterine prolapse	Non-rectocele	Normal mobility	Non-rupture	Non-rupture	Non-dilation	13	28	9	22	-4	19
1088	Non-constipatoin	42	No	No	No	No	Normal mobility	Non-vesicocele	Uterine prolapse	Non-rectocele	Normal mobility	Non-rupture	Non-rupture	Dilation	20	28	9	22	0	19
1089	Non-constipatoin	66	Yes	No	Yes	No	Hypermobility	Non-vesicocele	Non-uterine prolapse	Rectocele	Normal mobility	Non-rupture	Non-rupture	Non-dilation	16	34	10	22	-12	24
1090	Non-constipatoin	40	No	No	No	No	Normal mobility	Non-vesicocele	Non-uterine prolapse	Non-rectocele	Normal mobility	Non-rupture	Non-rupture	Non-dilation	19	38	21	22	0	17
1091	Non-constipatoin	42	No	No	No	No	Hypermobility	Vesicocele	Non-uterine prolapse	Non-rectocele	Normal mobility	Non-rupture	Non-rupture	Dilation	29	29	-3	23	-5	32
1092	Non-constipatoin	75	No	No	No	Yes	Hypermobility	Non-vesicocele	Non-uterine prolapse	Non-rectocele	Hypermobility	Non-rupture	Non-rupture	Non-dilation	16	35	4	23	-17	31
1093	Non-constipatoin	58	No	No	No	No	Normal mobility	Non-vesicocele	Non-uterine prolapse	Rectocele	Normal mobility	Non-rupture	Non-rupture	Dilation	29	29	6	23	-6	23
1094	Non-constipatoin	67	No	No	No	No	Normal mobility	Non-vesicocele	Non-uterine prolapse	Non-rectocele	Normal mobility	Non-rupture	Non-rupture	Non-dilation	15	24	9	23	-6	15
1095	Non-constipatoin	43	No	No	No	No	Normal mobility	Non-vesicocele	Non-uterine prolapse	Non-rectocele	Normal mobility	Non-rupture	Non-rupture	Non-dilation	14	26	9	23	23	17
1096	Non-constipatoin	41	No	No	No	No	Normal mobility	Non-vesicocele	Non-uterine prolapse	Non-rectocele	Normal mobility	Non-rupture	Non-rupture	Non-dilation	15	31	9	23	-11	22
1097	Non-constipatoin	41	No	No	No	No	Normal mobility	Non-vesicocele	Non-uterine prolapse	Non-rectocele	Normal mobility	Non-rupture	Non-rupture	Non-dilation	15	37	9	23	-13	28
1098	Non-constipatoin	43	Yes	No	No	No	Normal mobility	Non-vesicocele	Non-uterine prolapse	Non-rectocele	Normal mobility	Non-rupture	Non-rupture	Dilation	21	25	12	23	-3	13
1099	Non-constipatoin	65	No	No	No	No	Normal mobility	Non-vesicocele	Non-uterine prolapse	Non-rectocele	Normal mobility	Non-rupture	Non-rupture	Non-dilation	19	27	12	23	-1	15
1100	Non-constipatoin	56	No	No	No	No	Normal mobility	Non-vesicocele	Non-uterine prolapse	Non-rectocele	Normal mobility	Non-rupture	Non-rupture	Non-dilation	16	30	22	23	24	8
1101	Non-constipatoin	43	Yes	No	No	No	Hypermobility	Vesicocele	Non-uterine prolapse	Non-rectocele	Normal mobility	Non-rupture	Non-rupture	Dilation	22	28	-3	24	-5	31
1102	Constipatoin	40	No	No	No	No	Hypermobility	Vesicocele	Non-uterine prolapse	Non-rectocele	Hypermobility	Non-rupture	Non-rupture	Dilation	33	28	-1	24	-16	29
1103	Non-constipatoin	65	Yes	No	No	No	Normal mobility	Non-vesicocele	Non-uterine prolapse	Non-rectocele	Normal mobility	Non-rupture	Non-rupture	Dilation	30	30	3	24	-6	27
1104	Non-constipatoin	59	No	No	No	No	Normal mobility	Non-vesicocele	Non-uterine prolapse	Non-rectocele	Normal mobility	Non-rupture	Non-rupture	Non-dilation	17	28	4	24	-5	24
1105	Non-constipatoin	59	No	No	No	No	Normal mobility	Non-vesicocele	Non-uterine prolapse	Non-rectocele	Hypermobility	Non-rupture	Non-rupture	Dilation	21	34	9	24	-17	25
1106	Non-constipatoin	43	No	No	No	No	Normal mobility	Non-vesicocele	Non-uterine prolapse	Non-rectocele	Normal mobility	Non-rupture	Non-rupture	Non-dilation	17	30	14	24	-5	16
1107	Non-constipatoin	41	No	No	No	Yes	Hypermobility	Vesicocele	Non-uterine prolapse	Non-rectocele	Normal mobility	Non-rupture	Non-rupture	Non-dilation	14	26	-3	25	-11	29
1108	Non-constipatoin	51	No	No	No	No	Hypermobility	Non-vesicocele	Non-uterine prolapse	Non-rectocele	Normal mobility	Non-rupture	Non-rupture	Dilation	22	32	2	25	-8	30
1109	Non-constipatoin	61	Yes	No	No	No	Normal mobility	Non-vesicocele	Non-uterine prolapse	Non-rectocele	Normal mobility	Non-rupture	Non-rupture	Dilation	20	30	9	25	-9	21
1110	Non-constipatoin	41	No	No	No	No	Normal mobility	Non-vesicocele	Non-uterine prolapse	Non-rectocele	Normal mobility	Non-rupture	Non-rupture	Non-dilation	18	28	10	25	0	18
1111	Non-constipatoin	46	No	No	No	No	Normal mobility	Non-vesicocele	Non-uterine prolapse	Non-rectocele	Normal mobility	Non-rupture	Non-rupture	Non-dilation	15	23	12	25	-2	11
1112	Non-constipatoin	47	No	No	No	No	Normal mobility	Non-vesicocele	Non-uterine prolapse	Non-rectocele	Normal mobility	Non-rupture	Non-rupture	Non-dilation	14	33	12	25	-8	21
1113	Non-constipatoin	50	No	No	No	No	Normal mobility	Non-vesicocele	Non-uterine prolapse	Non-rectocele	Normal mobility	Non-rupture	Non-rupture	Dilation	20	30	16	25	-11	14
1114	Non-constipatoin	40	No	No	No	No	Hypermobility	Vesicocele	Non-uterine prolapse	Non-rectocele	Normal mobility	Non-rupture	Non-rupture	Dilation	23	31	-5	26	-4	36
1115	Constipatoin	40	No	No	No	No	Hypermobility	Non-vesicocele	Non-uterine prolapse	Rectocele	Normal mobility	Non-rupture	Non-rupture	Dilation	21	30	6	26	-17	24
1116	Non-constipatoin	42	No	No	No	No	Normal mobility	Non-vesicocele	Non-uterine prolapse	Rectocele	Normal mobility	Non-rupture	Non-rupture	Dilation	32	31	9	26	-9	22
1117	Non-constipatoin	52	No	No	No	No	Normal mobility	Non-vesicocele	Non-uterine prolapse	Rectocele	Normal mobility	Non-rupture	Non-rupture	Dilation	20	32	9	26	-11	23
1118	Non-constipatoin	52	No	No	No	No	Hypermobility	Non-vesicocele	Non-uterine prolapse	Non-rectocele	Normal mobility	Non-rupture	Non-rupture	Dilation	20	40	9	26	-12	31
1119	Non-constipatoin	42	No	No	No	No	Normal mobility	Non-vesicocele	Non-uterine prolapse	Non-rectocele	Normal mobility	Non-rupture	Non-rupture	Non-dilation	11	28	12	26	-9	16
1120	Non-constipatoin	82	No	No	No	No	Normal mobility	Non-vesicocele	Non-uterine prolapse	Non-rectocele	Normal mobility	Non-rupture	Non-rupture	Non-dilation	16	34	22	26	-1	12
1121	Non-constipatoin	41	No	No	No	No	Normal mobility	Non-vesicocele	Non-uterine prolapse	Non-rectocele	Normal mobility	Non-rupture	Non-rupture	Dilation	20	29	6	27	-4	23
1122	Non-constipatoin	40	No	No	No	No	Normal mobility	Non-vesicocele	Non-uterine prolapse	Non-rectocele	Normal mobility	Non-rupture	Non-rupture	Dilation	21	31	12	27	-3	19
1123	Constipatoin	43	No	No	No	No	Normal mobility	Non-vesicocele	Non-uterine prolapse	Non-rectocele	Normal mobility	Non-rupture	Non-rupture	Non-dilation	15	29	16	27	-5	13
1124	Non-constipatoin	72	No	No	No	No	Normal mobility	Non-vesicocele	Non-uterine prolapse	Non-rectocele	Normal mobility	Non-rupture	Non-rupture	Non-dilation	13	28	20	27	20	8
1125	Non-constipatoin	52	No	No	No	No	Normal mobility	Non-vesicocele	Non-uterine prolapse	Non-rectocele	Normal mobility	Non-rupture	Non-rupture	Non-dilation	17	31	9	28	-4	22
1126	Non-constipatoin	45	No	No	No	No	Normal mobility	Non-vesicocele	Non-uterine prolapse	Non-rectocele	Normal mobility	Non-rupture	Non-rupture	Non-dilation	16	33	17	28	-7	16
1127	Non-constipatoin	66	No	No	No	No	Normal mobility	Non-vesicocele	Non-uterine prolapse	Non-rectocele	Normal mobility	Non-rupture	Non-rupture	Non-dilation	12	30	19	28	0	11
1128	Non-constipatoin	48	No	No	No	No	Normal mobility	Non-vesicocele	Non-uterine prolapse	Non-rectocele	Normal mobility	Non-rupture	Non-rupture	Non-dilation	15	34	29	28	21	5
1129	Non-constipatoin	42	No	No	No	No	Hypermobility	Non-vesicocele	Non-uterine prolapse	Non-rectocele	Normal mobility	Non-rupture	Non-rupture	Dilation	22	35	6	29	-4	29
1130	Non-constipatoin	51	No	No	No	No	Normal mobility	Non-vesicocele	Non-uterine prolapse	Non-rectocele	Hypermobility	Non-rupture	Non-rupture	Dilation	26	32	9	29	-15	23
1131	Non-constipatoin	58	No	No	No	No	Normal mobility	Non-vesicocele	Non-uterine prolapse	Non-rectocele	Normal mobility	Non-rupture	Non-rupture	Non-dilation	18	37	9	29	20	28
1132	Non-constipatoin	67	No	No	No	No	Normal mobility	Non-vesicocele	Non-uterine prolapse	Non-rectocele	Normal mobility	Non-rupture	Non-rupture	Non-dilation	16	31	15	29	-5	16
1133	Non-constipatoin	63	No	No	No	No	Normal mobility	Non-vesicocele	Non-uterine prolapse	Non-rectocele	Normal mobility	Non-rupture	Non-rupture	Dilation	22	25	17	29	3	8
1134	Non-constipatoin	60	No	No	No	No	Normal mobility	Non-vesicocele	Non-uterine prolapse	Non-rectocele	Normal mobility	Non-rupture	Non-rupture	Non-dilation	18	28	9	30	-5	19
1135	Non-constipatoin	42	No	No	No	No	Normal mobility	Non-vesicocele	Uterine prolapse	Non-rectocele	Normal mobility	Non-rupture	Non-rupture	Non-dilation	11	29	10	30	-8	19
1136	Non-constipatoin	59	No	No	No	No	Normal mobility	Non-vesicocele	Non-uterine prolapse	Non-rectocele	Normal mobility	Non-rupture	Non-rupture	Dilation	20	30	17	30	4	13
1137	Constipatoin	70	Yes	No	No	No	Hypermobility	Vesicocele	Non-uterine prolapse	Non-rectocele	Normal mobility	Non-rupture	Non-rupture	Dilation	26	24	-3	31	-4	27
1138	Non-constipatoin	67	No	No	No	No	Hypermobility	Vesicocele	Non-uterine prolapse	Non-rectocele	Normal mobility	Non-rupture	Non-rupture	Non-dilation	18	26	-3	32	-12	29
1139	Constipatoin	42	No	No	Yes	No	Normal mobility	Non-vesicocele	Non-uterine prolapse	Non-rectocele	Normal mobility	Non-rupture	Non-rupture	Non-dilation	10	27	17	32	-4	10
1140	Constipatoin	75	No	No	No	No	Normal mobility	Non-vesicocele	Non-uterine prolapse	Non-rectocele	Hypermobility	Non-rupture	Non-rupture	Dilation	26	31	19	32	-15	12
1141	Non-constipatoin	59	Yes	No	No	No	Normal mobility	Non-vesicocele	Non-uterine prolapse	Non-rectocele	Normal mobility	Non-rupture	Non-rupture	Non-dilation	13	27	9	34	-5	18
1142	Non-constipatoin	40	No	No	No	No	Normal mobility	Non-vesicocele	Non-uterine prolapse	Non-rectocele	Normal mobility	Non-rupture	Non-rupture	Non-dilation	12	35	22	34	-8	13
1143	Non-constipatoin	57	No	No	No	No	Hypermobility	Vesicocele	Non-uterine prolapse	Non-rectocele	Normal mobility	Non-rupture	Non-rupture	Non-dilation	19	32	0	36	-4	32
1144	Non-constipatoin	69	No	No	Yes	No	Normal mobility	Non-vesicocele	Non-uterine prolapse	Non-rectocele	Normal mobility	Non-rupture	Non-rupture	Dilation	22	49	34	36	25	15
1145	Non-constipatoin	40	No	No	No	No	Hypermobility	Non-vesicocele	Non-uterine prolapse	Non-rectocele	Normal mobility	Non-rupture	Non-rupture	Non-dilation	17	33	3	37	-6	30
